# Supplementary material for: catena-Poly[[di­aqua­bis­(4-formyl­benzoato-κO 1)copper(II)]-μ-pyrazine-κ2 N:N′]
Source: Acta Crystallogr Sect E Struct Rep Online. 2013 Dec 7;70(Pt 1):m4–5. doi: 10.1107/S1600536813032297 (PMC3914040; doi:10.1107/S1600536813032297)
Supplement: Supplementary file 1 [file e-70-000m4-sup1.cif]

##############################################################################
#                                                                            #
# This CIF contains the data in a paper accepted for publication in          #
# Acta Crystallographica Section E. It conforms to the requirements of       #
# Notes for Authors for Acta Crystallographica Section E, and has been       #
# peer reviewed under the auspices of the IUCr Commission on Journals.       #
#                                                                            #
# Full details of the Crystallographic Information File format               #
# are given in the paper "The Crystallographic Information File (CIF):       #
# a New Standard Archive File for Crystallography" by S. R. Hall, F. H.      #
# Allen and I. D. Brown [Acta Cryst. (1991), A47, 655-685].                  #
#                                                                            #
# The current version of the core CIF dictionary is obtainable from          #
# ftp://ftp.iucr.org/pub/cif_core.dic.                                       #
#                                                                            #
# Software is freely available for graphical display of the structure(s)     #
# in this CIF. For information consult the CIF software page                 #
# http://www.iucr.org/resources/cif/software.                                #
#                                                                            #
# This file may be used for bona fide research purposes within the           #
# scientific community so long as proper attribution is given to the journal # 
# article from which it was obtained.                                        #
#                                                                            #
##############################################################################
data_I
_audit_creation_method     SHELXL-97
_database_code_depnum_ccdc_archive     'CCDC 973941'
_chemical_name_systematic
;\
<i>catena</i>-Poly[[diaquabis(4-formylbenzoato-\k<i>O</i>^1^)copper(II)]-\
\m-pyrazine-\k^2^<i>N</i>:<i>N</i>']
;
_chemical_name_common     ?
_chemical_formula_moiety     'C20 H18 Cu N2 O8'
_chemical_formula_sum     'C20 H18 Cu N2 O8'
_chemical_formula_iupac     '[Cu (C8 H5 O3)2 (C4 H4 N2) (H2 O)2]'
_chemical_formula_weight     477.90
_chemical_melting_point     ?
_symmetry_cell_setting     monoclinic
_symmetry_space_group_name_H-M     'C 2/c'
_symmetry_space_group_name_Hall     '-C 2yc'
loop_
    _symmetry_equiv_pos_site_id
    _symmetry_equiv_pos_as_xyz
    1 x,y,z
    2 -x,y,1/2-z
    3 -x,-y,-z
    4 x,-y,1/2+z
    5 1/2+x,1/2+y,z
    6 1/2-x,1/2+y,1/2-z
    7 1/2-x,1/2-y,-z
    8 1/2+x,1/2-y,1/2+z
_cell_length_a     21.7514(4)
_cell_length_b     6.8794(2)
_cell_length_c     12.9048(3)
_cell_angle_alpha     90.00
_cell_angle_beta     93.621(3)
_cell_angle_gamma     90.00
_cell_volume     1927.17(8)
_cell_formula_units_Z     4
_cell_measurement_reflns_used     9971
_cell_measurement_theta_min     2.38
_cell_measurement_theta_max     28.37
_cell_measurement_temperature     294(2)
_exptl_crystal_description     block
_exptl_crystal_colour     blue
_exptl_crystal_size_max     0.42
_exptl_crystal_size_mid     0.22
_exptl_crystal_size_min     0.13
_exptl_crystal_density_diffrn     1.647
_exptl_crystal_density_meas     ?
_exptl_crystal_density_method     'not measured'
_exptl_crystal_F_000     980
_exptl_absorpt_coefficient_mu     1.187
_exptl_absorpt_correction_type     multi-scan
_exptl_absorpt_process_details     '(<i>SADABS</i>; Bruker, 2012)'
_exptl_absorpt_correction_T_min     0.738
_exptl_absorpt_correction_T_max     0.857
_exptl_special_details     ?
_diffrn_ambient_temperature     294(2)
_diffrn_radiation_type     MoK\a
_diffrn_radiation_wavelength     0.71073
_diffrn_radiation_source     'fine-focus sealed tube'
_diffrn_radiation_monochromator     graphite
_diffrn_measurement_device_type     'Bruker SMART BREEZE CCD'
_diffrn_measurement_method     '\f and \w scans'
_diffrn_detector_area_resol_mean     ?
_diffrn_reflns_number     14917
_diffrn_reflns_av_R_equivalents     0.0292
_diffrn_reflns_av_sigmaI/netI     0.0187
_diffrn_reflns_theta_min     1.88
_diffrn_reflns_theta_max     28.37
_diffrn_reflns_theta_full     28.37
_diffrn_measured_fraction_theta_max     0.992
_diffrn_measured_fraction_theta_full     0.992
_diffrn_reflns_limit_h_min     -28
_diffrn_reflns_limit_h_max     27
_diffrn_reflns_limit_k_min     -8
_diffrn_reflns_limit_k_max     9
_diffrn_reflns_limit_l_min     -17
_diffrn_reflns_limit_l_max     17
_diffrn_standards_number     ?
_diffrn_standards_interval_count     ?
_diffrn_standards_interval_time     ?
_diffrn_standards_decay_%     ?
_refine_special_details
;
 Refinement of F^2^ against ALL reflections.  The weighted R-factor wR and
 goodness of fit S are based on F^2^, conventional R-factors R are based
 on F, with F set to zero for negative F^2^. The threshold expression of
 F^2^ > 2sigma(F^2^) is used only for calculating R-factors(gt) etc. and is
 not relevant to the choice of reflections for refinement.  R-factors based
 on F^2^ are statistically about twice as large as those based on F, and R-
 factors based on ALL data will be even larger.
;
_reflns_number_total     2398
_reflns_number_gt     2231
_reflns_threshold_expression     I>2\s(I)
_refine_ls_structure_factor_coef     Fsqd
_refine_ls_matrix_type     full
_refine_ls_R_factor_all     0.0304
_refine_ls_R_factor_gt     0.0279
_refine_ls_wR_factor_gt     0.0870
_refine_ls_wR_factor_ref     0.0888
_refine_ls_goodness_of_fit_ref     1.142
_refine_ls_restrained_S_all     1.143
_refine_ls_number_reflns     2398
_refine_ls_number_parameters     150
_refine_ls_number_restraints     2
_refine_ls_hydrogen_treatment     mixed
_refine_ls_weighting_scheme     calc
_refine_ls_weighting_details
         'calc w=1/[\s^2^(Fo^2^)+(0.0478P)^2^+1.6638P] where P=(Fo^2^+2Fc^2^)/3'
_atom_sites_solution_hydrogens     geom
_atom_sites_solution_primary     direct
_atom_sites_solution_secondary     difmap
_refine_ls_shift/su_max     0.001
_refine_ls_shift/su_mean     0.000
_refine_diff_density_max     0.465
_refine_diff_density_min     -0.296
_refine_ls_extinction_method     none
_refine_ls_extinction_coef     ?
loop_
    _atom_type_symbol
    _atom_type_description
    _atom_type_scat_dispersion_real
    _atom_type_scat_dispersion_imag
    _atom_type_scat_source
    'C' 'C' 0.0033 0.0016
                         'International Tables Vol C Tables 4.2.6.8 and 6.1.1.4'
    'H' 'H' 0.0000 0.0000
                         'International Tables Vol C Tables 4.2.6.8 and 6.1.1.4'
    'Cu' 'Cu' 0.3201 1.2651
                         'International Tables Vol C Tables 4.2.6.8 and 6.1.1.4'
    'N' 'N' 0.0061 0.0033
                         'International Tables Vol C Tables 4.2.6.8 and 6.1.1.4'
    'O' 'O' 0.0106 0.0060
                         'International Tables Vol C Tables 4.2.6.8 and 6.1.1.4'
_computing_data_collection     '<i>APEX2</i> (Bruker, 2012)'
_computing_cell_refinement     '<i>SAINT</i> (Bruker, 2012)'
_computing_data_reduction     '<i>SAINT</i> (Bruker, 2012)'
_computing_structure_solution     '<i>SHELXS97</i> (Sheldrick, 2008)'
_computing_structure_refinement     '<i>SHELXL97</i> (Sheldrick, 2008)'
_computing_molecular_graphics     '<i>ORTEP-3</i> for Windows (Farrugia, 2012)'
_computing_publication_material
                                'WinGX (Farrugia, 2012) and PLATON (Spek, 2009)'
loop_
    _atom_site_type_symbol
    _atom_site_label
    _atom_site_fract_x
    _atom_site_fract_y
    _atom_site_fract_z
    _atom_site_U_iso_or_equiv
    _atom_site_thermal_displace_type
    _atom_site_calc_flag
    _atom_site_refinement_flags
    _atom_site_occupancy
    _atom_site_disorder_assembly
    _atom_site_disorder_group
    Cu Cu1 0.50000 0.56167(4) 0.25000 0.02260(10)
                                                Uani d S 1.000 . .
    O O1 0.58159(6) 0.55545(17) 0.19469(11) 0.0283(3) Uani d . 1.000 . .
    O O2 0.63771(7) 0.6755(3) 0.33131(11) 0.0478(5) Uani d . 1.000 . .
    O O3 0.90018(8) 0.6186(4) 0.03875(15) 0.0643(7) Uani d . 1.000 . .
    O O4 0.54054(7) 0.5818(3) 0.43338(12) 0.0429(5) Uani d D 1.000 . .
    N N1 0.50000 0.8590(3) 0.25000 0.0222(5) Uani d S 1.000 . .
    N N2 0.50000 1.2632(3) 0.25000 0.0228(5) Uani d S 1.000 . .
    C C1 0.63185(7) 0.6123(2) 0.24173(13) 0.0255(4) Uani d . 1.000 . .
    C C2 0.68848(7) 0.5984(2) 0.18010(13) 0.0233(4) Uani d . 1.000 . .
    C C3 0.68624(8) 0.5098(3) 0.08295(13) 0.0278(4) Uani d . 1.000 . .
    C C4 0.73941(8) 0.4934(3) 0.02948(13) 0.0311(5) Uani d . 1.000 . .
    C C5 0.79501(8) 0.5656(3) 0.07299(15) 0.0298(5) Uani d . 1.000 . .
    C C6 0.79729(8) 0.6554(3) 0.16972(14) 0.0322(5) Uani d . 1.000 . .
    C C7 0.74435(8) 0.6718(3) 0.22284(13) 0.0286(5) Uani d . 1.000 . .
    C C8 0.85122(10) 0.5472(3) 0.01458(19) 0.0433(7) Uani d . 1.000 . .
    C C9 0.52244(8) 0.9602(2) 0.17228(13) 0.0263(5) Uani d . 1.000 . .
    C C10 0.52268(8) 1.1618(2) 0.17257(13) 0.0265(5) Uani d . 1.000 . .
    H H3 0.64910 0.46150 0.05390 0.0330 Uiso c R 1.000 . .
    H H4 0.73790 0.43420 -0.03540 0.0370 Uiso c R 1.000 . .
    H H6 0.83440 0.70420 0.19860 0.0390 Uiso c R 1.000 . .
    H H7 0.74590 0.73200 0.28750 0.0340 Uiso c R 1.000 . .
    H H8 0.84820 0.47380 -0.04600 0.0520 Uiso c R 1.000 . .
    H H9 0.53820 0.89410 0.11700 0.0310 Uiso c R 1.000 . .
    H H10 0.53900 1.22800 0.11770 0.0320 Uiso c R 1.000 . .
    H H41 0.5464(15) 0.485(3) 0.465(2) 0.065(10) Uiso d D 1.000 . .
    H H42 0.5738(10) 0.609(5) 0.414(2) 0.064(9) Uiso d D 1.000 . .
loop_
    _atom_site_aniso_label
    _atom_site_aniso_U_11
    _atom_site_aniso_U_22
    _atom_site_aniso_U_33
    _atom_site_aniso_U_12
    _atom_site_aniso_U_13
    _atom_site_aniso_U_23
    Cu1 0.0165(2) 0.0139(2) 0.0382(2) 0.0000 0.00760(10)
                                                       0.0000
    O1 0.0170(5) 0.0258(6) 0.0428(7) -0.0016(4) 0.0076(5) -0.0036(5)
    O2 0.0327(7) 0.0712(11) 0.0413(8) -0.0153(7) 0.0155(6) -0.0173(7)
    O3 0.0307(8) 0.0990(15) 0.0650(11) -0.0003(9) 0.0176(7) 0.0074(11)
    O4 0.0330(8) 0.0558(10) 0.0408(8) -0.0057(7) 0.0086(6) 0.0119(7)
    N1 0.0214(8) 0.0149(9) 0.0308(9) 0.0000 0.0065(7) 0.0000
    N2 0.0206(8) 0.0160(8) 0.0322(9) 0.0000 0.0055(7) 0.0000
    C1 0.0211(7) 0.0212(7) 0.0350(8) -0.0011(6) 0.0079(6) 0.0000(6)
    C2 0.0186(7) 0.0219(7) 0.0298(8) 0.0006(6) 0.0046(6) 0.0021(6)
    C3 0.0215(7) 0.0302(8) 0.0316(8) -0.0002(6) 0.0002(6) -0.0008(7)
    C4 0.0312(9) 0.0340(9) 0.0284(8) 0.0045(7) 0.0045(7) -0.0018(7)
    C5 0.0236(8) 0.0307(9) 0.0359(9) 0.0038(6) 0.0093(7) 0.0044(7)
    C6 0.0204(7) 0.0372(10) 0.0391(9) -0.0049(7) 0.0032(6) 0.0000(8)
    C7 0.0245(8) 0.0312(9) 0.0305(8) -0.0054(7) 0.0044(6) -0.0046(7)
    C8 0.0317(10) 0.0525(14) 0.0475(11) 0.0065(8) 0.0170(9) 0.0027(9)
    C9 0.0301(8) 0.0206(8) 0.0293(8) 0.0001(6) 0.0114(6) -0.0016(6)
    C10 0.0298(8) 0.0200(8) 0.0308(8) 0.0006(6) 0.0111(6) 0.0029(6)
_geom_special_details
;
 Bond distances, angles etc. have been calculated using the
 rounded fractional coordinates. All su's are estimated
 from the variances of the (full) variance-covariance matrix.
 The cell esds are taken into account in the estimation of
 distances, angles and torsion angles
;
loop_
    _geom_bond_atom_site_label_1
    _geom_bond_atom_site_label_2
    _geom_bond_site_symmetry_1
    _geom_bond_site_symmetry_2
    _geom_bond_distance
    _geom_bond_publ_flag
    Cu1 O1 . . 1.9547(13) no
    Cu1 O4 . . 2.4766(15) no
    Cu1 N1 . . 2.046(2) no
    Cu1 N2 . 1_545 2.053(2) no
    Cu1 O1 . 2_655 1.9547(13) no
    Cu1 O4 . 2_655 2.4766(15) no
    O1 C1 . . 1.278(2) no
    O2 C1 . . 1.234(2) no
    O3 C8 . . 1.196(3) no
    O4 H42 . . 0.80(2) no
    O4 H41 . . 0.79(2) no
    N1 C9 . 2_655 1.3382(19) no
    N1 C9 . . 1.3382(19) no
    N2 C10 . . 1.3382(19) no
    N2 C10 . 2_655 1.3382(19) no
    C1 C2 . . 1.511(2) no
    C2 C3 . . 1.392(2) no
    C2 C7 . . 1.397(2) no
    C3 C4 . . 1.388(2) no
    C4 C5 . . 1.392(3) no
    C5 C6 . . 1.391(3) no
    C5 C8 . . 1.482(3) no
    C6 C7 . . 1.381(2) no
    C9 C10 . . 1.3869(19) no
    C3 H3 . . 0.9300 no
    C4 H4 . . 0.9300 no
    C6 H6 . . 0.9300 no
    C7 H7 . . 0.9300 no
    C8 H8 . . 0.9300 no
    C9 H9 . . 0.9300 no
    C10 H10 . . 0.9300 no
loop_
    _geom_angle_atom_site_label_1
    _geom_angle_atom_site_label_2
    _geom_angle_atom_site_label_3
    _geom_angle_site_symmetry_1
    _geom_angle_site_symmetry_2
    _geom_angle_site_symmetry_3
    _geom_angle
    _geom_angle_publ_flag
    O1 Cu1 O4 . . . 94.21(5) no
    O1 Cu1 N1 . . . 91.25(4) no
    O1 Cu1 N2 . . 1_545 88.75(4) no
    O1 Cu1 O1 . . 2_655 177.49(5) no
    O1 Cu1 O4 . . 2_655 85.93(5) no
    O4 Cu1 N1 . . . 86.80(5) no
    O4 Cu1 N2 . . 1_545 93.21(5) no
    O1 Cu1 O4 2_655 . . 85.93(5) no
    O4 Cu1 O4 . . 2_655 173.59(7) no
    N1 Cu1 N2 . . 1_545 180.00 no
    O1 Cu1 N1 2_655 . . 91.25(4) no
    O4 Cu1 N1 2_655 . . 86.80(5) no
    O1 Cu1 N2 2_655 . 1_545 88.75(4) no
    O4 Cu1 N2 2_655 . 1_545 93.21(5) no
    O1 Cu1 O4 2_655 . 2_655 94.21(5) no
    Cu1 O1 C1 . . . 126.09(12) no
    Cu1 O4 H41 . . . 119.0(18) no
    Cu1 O4 H42 . . . 89.4(18) no
    H41 O4 H42 . . . 104(3) no
    C9 N1 C9 . . 2_655 117.30(18) no
    Cu1 N1 C9 . . . 121.35(10) no
    Cu1 N1 C9 . . 2_655 121.35(10) no
    Cu1 N2 C10 1_565 . . 121.42(10) no
    C10 N2 C10 . . 2_655 117.16(18) no
    Cu1 N2 C10 1_565 . 2_655 121.42(10) no
    O1 C1 O2 . . . 125.98(16) no
    O2 C1 C2 . . . 118.42(15) no
    O1 C1 C2 . . . 115.60(14) no
    C3 C2 C7 . . . 119.60(15) no
    C1 C2 C7 . . . 119.15(14) no
    C1 C2 C3 . . . 121.23(14) no
    C2 C3 C4 . . . 120.02(16) no
    C3 C4 C5 . . . 120.01(16) no
    C4 C5 C6 . . . 120.08(16) no
    C4 C5 C8 . . . 119.21(18) no
    C6 C5 C8 . . . 120.71(17) no
    C5 C6 C7 . . . 119.87(17) no
    C2 C7 C6 . . . 120.41(16) no
    O3 C8 C5 . . . 125.6(2) no
    N1 C9 C10 . . . 121.31(16) no
    N2 C10 C9 . . . 121.45(16) no
    C2 C3 H3 . . . 120.00 no
    C4 C3 H3 . . . 120.00 no
    C3 C4 H4 . . . 120.00 no
    C5 C4 H4 . . . 120.00 no
    C5 C6 H6 . . . 120.00 no
    C7 C6 H6 . . . 120.00 no
    C2 C7 H7 . . . 120.00 no
    C6 C7 H7 . . . 120.00 no
    O3 C8 H8 . . . 117.00 no
    C5 C8 H8 . . . 117.00 no
    N1 C9 H9 . . . 119.00 no
    C10 C9 H9 . . . 119.00 no
    N2 C10 H10 . . . 119.00 no
    C9 C10 H10 . . . 119.00 no
loop_
    _geom_torsion_atom_site_label_1
    _geom_torsion_atom_site_label_2
    _geom_torsion_atom_site_label_3
    _geom_torsion_atom_site_label_4
    _geom_torsion_site_symmetry_1
    _geom_torsion_site_symmetry_2
    _geom_torsion_site_symmetry_3
    _geom_torsion_site_symmetry_4
    _geom_torsion
    _geom_torsion_publ_flag
    O4 Cu1 O1 C1 . . . . -20.13(13) no
    N1 Cu1 O1 C1 . . . . 66.75(12) no
    N2 Cu1 O1 C1 1_545 . . . -113.26(12) no
    O4 Cu1 O1 C1 2_655 . . . 153.44(13) no
    O1 Cu1 N1 C9 . . . . 39.77(10) no
    O1 Cu1 N1 C9 . . . 2_655 -140.23(10) no
    O4 Cu1 N1 C9 . . . . 133.92(9) no
    O4 Cu1 N1 C9 . . . 2_655 -46.08(9) no
    O1 Cu1 N1 C9 2_655 . . . -140.23(10) no
    O4 Cu1 N1 C9 2_655 . . . -46.08(9) no
    Cu1 O1 C1 O2 . . . . 2.3(2) no
    Cu1 O1 C1 C2 . . . . -177.93(9) no
    Cu1 N1 C9 C10 . . . . -179.70(12) no
    C9 N1 C9 C10 2_655 . . . 0.3(2) no
    Cu1 N2 C10 C9 1_565 . . . -179.70(12) no
    C10 N2 C10 C9 2_655 . . . 0.3(2) no
    O1 C1 C2 C3 . . . . -6.6(2) no
    O1 C1 C2 C7 . . . . 174.99(15) no
    O2 C1 C2 C3 . . . . 173.20(18) no
    O2 C1 C2 C7 . . . . -5.2(2) no
    C1 C2 C3 C4 . . . . -177.90(16) no
    C7 C2 C3 C4 . . . . 0.5(3) no
    C1 C2 C7 C6 . . . . 177.88(16) no
    C3 C2 C7 C6 . . . . -0.6(3) no
    C2 C3 C4 C5 . . . . 0.0(3) no
    C3 C4 C5 C6 . . . . -0.4(3) no
    C3 C4 C5 C8 . . . . -179.83(19) no
    C4 C5 C6 C7 . . . . 0.4(3) no
    C8 C5 C6 C7 . . . . 179.77(19) no
    C4 C5 C8 O3 . . . . 172.6(2) no
    C6 C5 C8 O3 . . . . -6.8(4) no
    C5 C6 C7 C2 . . . . 0.1(3) no
    N1 C9 C10 N2 . . . . -0.6(2) no
loop_
    _geom_hbond_atom_site_label_D
    _geom_hbond_atom_site_label_H
    _geom_hbond_atom_site_label_A
    _geom_hbond_site_symmetry_A
    _geom_hbond_distance_DH
    _geom_hbond_distance_HA
    _geom_hbond_distance_DA
    _geom_hbond_angle_DHA
    _geom_hbond_publ_flag
    O4 H42 O2 . 0.80(2) 1.86(2) 2.640(2) 163(3) yes
    O4 H41 O4 3_666 0.79(2) 2.41(3) 2.778(2) 110(3) yes
    C9 H9 O3 7_665 0.93 2.49 3.335(3) 152 yes
    C7 H7 Cg 6_655 0.93 2.66 3.433(2) 141 yes
_iucr_refine_instructions_details
;
TITL I         C 2/C        R   0.03
CELL  0.71073  21.7514   6.8794  12.9048   90.000   93.621   90.000
ZERR     4.00   0.0004   0.0002   0.0003    0.000    0.003    0.000
LATT   7
SYMM  - X,   Y, 1/2 - Z
SFAC  C    H    CU   N    O
UNIT  80   72   4    8    32
MERG   2
DFIX 0.82 O4 H41 O4 H42
HTAB O4 O2
EQIV $1 -X+3/2, -Y+3/2, -Z
HTAB C9 O3_$1
FMAP   2
PLAN   20
ACTA
BOND   $H
CONF
LIST   4
L.S.  10
TEMP    21.00
WGHT    0.047800    1.663800
FVAR       0.35674
CU1   3    0.500000    0.561668    0.250000    10.50000    0.01650    0.01392 =
         0.03824    0.00000    0.00758    0.00000
O1    5    0.581587    0.555452    0.194691    11.00000    0.01704    0.02579 =
         0.04276   -0.00361    0.00759   -0.00157
O2    5    0.637711    0.675536    0.331310    11.00000    0.03266    0.07123 =
         0.04126   -0.01725    0.01546   -0.01529
O3    5    0.900181    0.618623    0.038750    11.00000    0.03073    0.09897 =
         0.06499    0.00744    0.01759   -0.00026
O4    5    0.540542    0.581774    0.433378    11.00000    0.03299    0.05578 =
         0.04076    0.01193    0.00859   -0.00571
N1    4    0.500000    0.859041    0.250000    10.50000    0.02141    0.01485 =
         0.03079    0.00000    0.00654    0.00000
N2    4    0.500000    1.263156    0.250000    10.50000    0.02057    0.01598 =
         0.03218    0.00000    0.00552    0.00000
C1    1    0.631855    0.612296    0.241732    11.00000    0.02110    0.02119 =
         0.03500   -0.00004    0.00791   -0.00112
C2    1    0.688481    0.598379    0.180102    11.00000    0.01865    0.02190 =
         0.02984    0.00210    0.00456    0.00064
C3    1    0.686235    0.509764    0.082948    11.00000    0.02152    0.03019 =
         0.03160   -0.00078    0.00015   -0.00018
AFIX  43
H3    2    0.649107    0.461532    0.053860    11.00000   -1.20000
AFIX   0
C4    1    0.739408    0.493383    0.029479    11.00000    0.03116    0.03398 =
         0.02840   -0.00180    0.00453    0.00446
AFIX  43
H4    2    0.737896    0.434151   -0.035413    11.00000   -1.20000
AFIX   0
C5    1    0.795009    0.565627    0.072995    11.00000    0.02358    0.03074 =
         0.03593    0.00440    0.00935    0.00383
C6    1    0.797291    0.655350    0.169719    11.00000    0.02040    0.03722 =
         0.03912    0.00000    0.00322   -0.00489
AFIX  43
H6    2    0.834386    0.704216    0.198594    11.00000   -1.20000
AFIX   0
C7    1    0.744345    0.671756    0.222835    11.00000    0.02448    0.03120 =
         0.03055   -0.00459    0.00440   -0.00544
AFIX  43
H7    2    0.745911    0.732038    0.287453    11.00000   -1.20000
AFIX   0
C8    1    0.851217    0.547158    0.014577    11.00000    0.03170    0.05252 =
         0.04752    0.00274    0.01702    0.00646
AFIX  43
H8    2    0.848173    0.473755   -0.046048    11.00000   -1.20000
AFIX   0
C9    1    0.522435    0.960248    0.172282    11.00000    0.03013    0.02056 =
         0.02926   -0.00159    0.01139    0.00010
AFIX  43
H9    2    0.538180    0.894076    0.116969    11.00000   -1.20000
AFIX   0
C10   1    0.522679    1.161800    0.172565    11.00000    0.02983    0.01995 =
         0.03082    0.00291    0.01110    0.00061
AFIX  43
H10   2    0.538960    1.227979    0.117740    11.00000   -1.20000
AFIX   0
H41   2    0.546365    0.484963    0.464638    11.00000    0.06549
H42   2    0.573812    0.608722    0.414428    11.00000    0.06358
HKLF 4
REM  I         C 2/C        R   0.03
REM R1 =  0.0279 for   2231 Fo > 4sig(Fo)  and  0.0304 for all   2398 data
REM    150 parameters refined using      2 restraints
END
WGHT      0.0478      1.6638
REM Highest difference peak  0.465,  deepest hole -0.296,  1-sigma level  0.064
Q1    1   0.8606  0.4482 -0.0492  11.00000  0.05    0.47
Q2    1   0.5120  0.9130  0.2203  11.00000  0.05    0.38
Q3    1   0.6889  0.5493  0.1306  11.00000  0.05    0.36
Q4    1   0.7720  0.5052  0.0583  11.00000  0.05    0.34
Q5    1   0.8183  0.5653  0.0432  11.00000  0.05    0.33
Q6    1   0.6381  0.5676  0.3214  11.00000  0.05    0.31
Q7    1   0.6619  0.6156  0.2024  11.00000  0.05    0.31
Q8    1   0.4891  1.2129  0.2796  11.00000  0.05    0.31
Q9    1   0.7152  0.6325  0.1958  11.00000  0.05    0.31
Q10   1   0.5236  1.0641  0.1717  11.00000  0.05    0.29
Q11   1   0.7916  0.6156  0.1150  11.00000  0.05    0.27
Q12   1   0.5216  0.8044  0.2664  11.00000  0.05    0.26
Q13   1   0.5409  0.4490  0.4056  11.00000  0.05    0.25
Q14   1   0.8025  0.5696  0.1352  11.00000  0.05    0.25
Q15   1   0.7166  0.4970  0.0562  11.00000  0.05    0.23
Q16   1   0.6026  0.5683  0.2068  11.00000  0.05    0.23
Q17   1   0.5129  0.6990  0.2190  11.00000  0.05    0.22
Q18   1   0.7653  0.6731  0.1836  11.00000  0.05    0.21
Q19   1   0.6625  0.6902  0.3386  11.00000  0.05    0.20
Q20   1   0.4856  1.3427  0.2322  11.00000  0.05    0.20
;
data_global
_journal_date_recd_electronic     2013-11-18
_journal_date_accepted     2013-11-27
_journal_name_full     'Acta Crystallographica, Section E'
_journal_year     2014
_journal_volume     70
_journal_issue      1
_journal_page_first     m4
_journal_page_last     m5
_journal_paper_category     QM
_journal_paper_doi     10.1107/S1600536813032297
_journal_coeditor_code     SU2669
_publ_contact_author
;
Dr Tuncer H\"okelek
Hacettepe University
Department of Physics
06800 Beytepe
Ankara
Turkey
;
_publ_contact_author_email     merzifon@hacettepe.edu.tr
_publ_contact_author_fax     '90(312)2352550'
_publ_contact_author_phone     '90(312)2977242'
_publ_section_title
;\
<i>catena</i>-Poly[[diaquabis(4-formylbenzoato-\k<i>O</i>^1^)copper(II)]-\m-\
pyrazine-\k^2^<i>N</i>:<i>N</i>']
;
loop_
    _publ_author_name
    _publ_author_address
    '\,Celik, Fatih'
;
Department of Chemistry
Kafkas University
36100 Kars
Turkey
;
    'Dilek, Nefise'
;
Aksaray University,
Department of Physics,
68100 Aksaray
Turkey
;
    '\,Caylak Deliba\,s, Nagihan'
;
Department of Physics
Sakarya University
54187 Esentepe
Sakarya
Turkey
;
    'Necefo\(glu, Hacali'
;
Department of Chemistry
Kafkas University
36100 Kars
Turkey
;
    'H\"okelek, Tuncer'
;
Department of Physics
Hacettepe University
06800 Beytepe
Ankara
Turkey
;
