# Supplementary material for: catena-Poly[[di­aqua­bis­(4-formyl­benzoato-κO 1)copper(II)]-μ-pyrazine-κ2 N:N′]
Source: Acta Crystallogr Sect E Struct Rep Online. 2013 Dec 7;70(Pt 1):m4–5. doi: 10.1107/S1600536813032297 (PMC3914040; doi:10.1107/S1600536813032297)
Supplement: Supplementary file 2 [file e-70-000m4-Isup2.hkl]

#
# h,k,l, Fc-squared, Fo-squared, sigma(Fo-squared) and status flag
#
data_I
_shelx_title ' I         C 2/C        R   0.03'
_shelx_refln_list_code          4
_shelx_F_calc_maximum      278.30
_exptl_crystal_F_000       980.00
_reflns_d_resolution_high  0.7479
 
loop_
 _symmetry_equiv_pos_as_xyz
 'x, y, z'
 '-x, y, -z+1/2'
 'x+1/2, y+1/2, z'
 '-x+1/2, y+1/2, -z+1/2'
 '-x, -y, -z'
 'x, -y, z-1/2'
 '-x+1/2, -y+1/2, -z'
 'x+1/2, -y+1/2, z-1/2'
 
_cell_length_a    21.7514
_cell_length_b     6.8794
_cell_length_c    12.9048
_cell_angle_alpha  90.000
_cell_angle_beta   93.621
_cell_angle_gamma  90.000
 
_shelx_F_squared_multiplier     1.000
 
loop_
 _refln_index_h
 _refln_index_k
 _refln_index_l
 _refln_F_squared_calc
 _refln_F_squared_meas
 _refln_F_squared_sigma
 _refln_observed_status
   2   0   0    10729.66    10044.31    194.11 o
   4   0   0    31066.78    30302.76    486.81 o
   6   0   0    23657.50    24447.00    259.67 o
   8   0   0    21701.58    21709.04    266.87 o
  10   0   0    10495.21    11078.14    127.54 o
  12   0   0     5792.65     5876.83     81.19 o
  14   0   0     4343.15     4742.71     61.38 o
  16   0   0     5293.12     5451.77     92.05 o
  18   0   0     1137.42     1076.41     21.00 o
  20   0   0     5929.73     6061.14    109.13 o
  22   0   0     2921.08     2930.40     56.52 o
  24   0   0     1616.37     1612.98     42.29 o
  26   0   0      956.14      904.36     41.65 o
  28   0   0      989.15     1002.58     46.36 o
   1   1   0    15592.23    16013.24    176.80 o
   3   1   0     1623.78     1751.21     16.73 o
   5   1   0     2369.13     2076.22     18.45 o
   7   1   0      650.09      436.40      5.98 o
   9   1   0      260.76      211.55      2.47 o
  11   1   0     2090.95     2189.94     20.03 o
  13   1   0     4378.94     4332.06     43.16 o
  15   1   0     3946.90     4094.75     38.78 o
  17   1   0     7880.62     8064.44     83.19 o
  19   1   0      548.18      507.75      8.29 o
  21   1   0     5219.99     5450.23     73.44 o
  23   1   0     3556.95     3718.49     71.08 o
  25   1   0     2078.80     2132.01     46.23 o
  27   1   0     1665.11     1722.37     39.65 o
   0   2   0    43203.68    44987.96    650.83 o
   2   2   0     2205.86     1913.16     18.81 o
   4   2   0     3395.26     3103.71     30.83 o
   6   2   0     2002.50     2009.51     20.74 o
   8   2   0      126.35      205.64      2.66 o
  10   2   0     2590.89     2611.24     24.18 o
  12   2   0     2907.80     2802.52     25.19 o
  14   2   0      677.50      667.90      7.27 o
  16   2   0      466.59      430.90      5.85 o
  18   2   0       46.47       39.22      2.32 o
  20   2   0      532.11      550.23     10.26 o
  22   2   0      799.04      828.39     18.73 o
  24   2   0      179.95      174.02      6.32 o
  26   2   0     1067.53     1146.71     31.57 o
  28   2   0      138.40      150.08     14.93 o
   1   3   0     4121.85     4019.27     51.58 o
   3   3   0     4473.09     4915.17     49.46 o
   5   3   0     4081.18     4291.58     42.82 o
   7   3   0     1486.12     1732.05     17.89 o
   9   3   0     1980.07     2100.01     20.63 o
  11   3   0     7615.56     7823.19     81.15 o
  13   3   0      196.08      186.56      4.02 o
  15   3   0       21.39       24.87      2.42 o
  17   3   0      627.89      619.96     12.39 o
  19   3   0      426.01      416.89      9.38 o
  21   3   0      286.95      308.22      8.72 o
  23   3   0       91.58       91.97      5.37 o
  25   3   0      467.53      460.77     14.83 o
  27   3   0      153.85      155.84     17.37 o
   0   4   0     1261.80     1269.20     22.59 o
   2   4   0      177.85      161.74      3.71 o
   4   4   0      694.63      712.82      8.54 o
   6   4   0        4.68        6.88      0.95 o
   8   4   0        7.05        5.18      1.12 o
  10   4   0      214.19      212.24      4.03 o
  12   4   0     1035.52     1059.49     18.51 o
  14   4   0        0.02       -0.07      3.05 o
  16   4   0        2.80        2.64      4.95 o
  18   4   0      149.22      143.35      7.34 o
  20   4   0       72.07       72.21      5.47 o
  22   4   0        0.28        2.76      3.56 o
  24   4   0       13.50       12.75      7.89 o
  26   4   0       88.06      106.78     13.10 o
   1   5   0     1260.87     1249.73     22.94 o
   3   5   0     1239.87     1164.23     19.94 o
   5   5   0      460.35      431.76      8.54 o
   7   5   0      767.18      797.53     14.03 o
   9   5   0        8.81       10.02      2.15 o
  11   5   0       86.67       85.84      5.55 o
  13   5   0        5.55        4.16      2.88 o
  15   5   0      338.27      330.35     10.05 o
  17   5   0        8.46        1.70      3.44 o
  19   5   0       33.05       35.96      4.13 o
  21   5   0       18.76       19.22      7.46 o
  23   5   0      273.74      275.60     18.86 o
   0   6   0      713.88      751.02     25.72 o
   2   6   0     3129.40     3225.20     60.90 o
   4   6   0      183.52      170.88      7.86 o
   6   6   0     1096.19     1223.38     30.61 o
   8   6   0       81.97       86.93      8.29 o
  10   6   0     1673.95     1612.73     36.41 o
  12   6   0      275.59      293.94     12.39 o
  14   6   0     1319.82     1420.01     31.07 o
  16   6   0      334.12      351.57     14.99 o
  18   6   0      846.70      842.10     20.45 o
  20   6   0      348.77      362.04     21.14 o
  22   6   0      898.40      670.98     37.72 o
   1   7   0     3427.49     3348.02     61.90 o
   3   7   0     3931.70     3660.08     77.18 o
   5   7   0     1320.58     1179.66     30.29 o
   7   7   0     1409.26     1282.20     34.10 o
   9   7   0     1404.01     1400.11     41.19 o
  11   7   0     2095.08     2097.34     80.10 o
  13   7   0     1162.20     1163.40     44.11 o
  15   7   0      952.48      942.09     21.97 o
  17   7   0      489.71      468.68     21.02 o
   0   8   0     1342.59     1426.33     40.89 o
   2   8   0     1383.37     1387.29     50.06 o
   4   8   0     1031.07     1067.97     39.09 o
   6   8   0      391.65      456.98     18.02 o
   8   8   0      470.81      507.16     19.59 o
  10   8   0      579.24      565.82     25.54 o
  12   8   0      601.89      344.96     28.29 o
  14   8   0      876.31      415.60     29.07 o
   1   9   0      112.93      101.17     18.72 o
   3   9   0      981.07      911.49     30.05 o
   5   9   0        9.34       10.94      7.93 o
 -27   1   1      197.99      205.07     11.33 o
 -25   1   1      125.68      126.95      7.68 o
 -23   1   1      655.52      648.34     23.84 o
 -21   1   1      355.72      348.10      7.37 o
 -19   1   1       99.20       98.83      3.53 o
 -17   1   1     1240.01     1286.10     14.64 o
 -15   1   1     1179.33     1227.53     16.12 o
 -13   1   1      613.88      635.66      6.58 o
 -11   1   1      517.53      529.62      5.42 o
  -9   1   1     8079.03     8821.13     73.34 o
  -7   1   1     9640.60     9532.87     80.68 o
  -5   1   1       11.77       26.51      0.95 o
  -3   1   1        6.63        5.09      0.36 o
  -1   1   1      758.63      969.84      8.45 o
   1   1   1    15540.61    15782.83    148.50 o
   3   1   1     1346.60     1688.31     15.17 o
   5   1   1     1428.89     1408.58     12.33 o
   7   1   1     1034.98     1093.78     11.22 o
   9   1   1     2241.04     2588.00     23.93 o
  11   1   1       28.17       33.59      1.28 o
  13   1   1     2866.65     2730.73     25.74 o
  15   1   1     1497.08     1445.86     15.67 o
  17   1   1      767.70      784.26     12.65 o
  19   1   1      588.89      582.40     10.37 o
  21   1   1     2510.64     2519.20     35.07 o
  23   1   1      598.46      585.44     11.33 o
  25   1   1      121.27      130.20      8.22 o
  27   1   1      158.54      145.67      8.60 o
 -28   2   1       10.75        8.64      8.64 o
 -26   2   1      169.12      185.36      9.86 o
 -24   2   1      778.33      780.54     17.26 o
 -22   2   1     1247.73     1261.28     18.89 o
 -20   2   1      806.57      843.62     15.14 o
 -18   2   1     4117.64     4054.14     52.57 o
 -16   2   1     2225.50     2126.30     24.25 o
 -14   2   1     1393.05     1319.15     13.56 o
 -12   2   1      437.03      351.93      3.77 o
 -10   2   1     6079.91     6414.99     52.42 o
  -8   2   1     2033.51     1868.27     18.41 o
  -6   2   1     2150.25     2232.00     22.88 o
  -4   2   1     1068.88      919.74      8.91 o
  -2   2   1     8627.24     7813.90     75.96 o
   0   2   1    77449.95    75132.09    698.57 o
   2   2   1     8268.05     9115.75    121.76 o
   4   2   1       47.78       34.28      1.00 o
   6   2   1     1030.96      933.19      9.47 o
   8   2   1     2343.74     2276.08     22.30 o
  10   2   1       66.18       36.62      1.64 o
  12   2   1      433.96      397.11      4.92 o
  14   2   1     2198.52     2279.64     21.84 o
  16   2   1     2354.46     2326.02     25.09 o
  18   2   1      281.65      261.04      5.90 o
  20   2   1      931.70      910.90     19.55 o
  22   2   1      310.43      312.18      8.29 o
  24   2   1      675.19      674.55     17.10 o
  26   2   1       66.91       65.34      6.47 o
  28   2   1      484.36      565.98     31.41 o
 -27   3   1     1534.13     1437.46     88.40 o
 -25   3   1     1224.62     1178.81     25.91 o
 -23   3   1     1821.04     1823.96     33.35 o
 -21   3   1      998.41     1005.68     23.65 o
 -19   3   1      629.26      627.42     11.97 o
 -17   3   1     1058.18     1069.11     18.78 o
 -15   3   1     1992.06     2086.84     34.60 o
 -13   3   1     3520.68     3503.74     45.36 o
 -11   3   1     4675.91     4678.62     45.03 o
  -9   3   1    10739.72    11427.78    111.94 o
  -7   3   1     9927.72     9871.35    108.58 o
  -5   3   1    15202.95    15118.38    152.12 o
  -3   3   1     9749.70    10170.20     97.28 o
  -1   3   1    14225.45    14137.00    158.10 o
   1   3   1    49020.78    50320.59    515.46 o
   3   3   1    12635.05    12473.55    136.60 o
   5   3   1     3127.76     3219.80     31.46 o
   7   3   1     4486.17     4866.31     47.30 o
   9   3   1      503.90      359.35      4.75 o
  11   3   1    10052.08    10749.13    111.20 o
  13   3   1     4496.63     4699.86     60.35 o
  15   3   1     6391.90     6474.57     93.05 o
  17   3   1     3479.38     3607.39     60.49 o
  19   3   1       63.72       68.14      4.28 o
  21   3   1     2917.75     3027.36     46.46 o
  23   3   1     2271.11     2318.49     45.51 o
  25   3   1      858.52      798.06     21.51 o
  27   3   1      937.19      955.80     41.94 o
 -26   4   1     2228.35     2361.80     65.22 o
 -24   4   1     1201.90     1163.18     32.39 o
 -22   4   1     3391.61     3354.38     63.11 o
 -20   4   1     1843.79     1937.33     39.72 o
 -18   4   1     1082.74     1100.35     23.42 o
 -16   4   1     2271.87     2254.68     43.76 o
 -14   4   1     5402.34     5488.17    116.40 o
 -12   4   1     5054.29     5044.45     72.60 o
 -10   4   1    14134.66    14398.57    167.32 o
  -8   4   1     2077.66     1898.16     23.05 o
  -6   4   1     6774.66     6931.14     68.57 o
  -4   4   1     3222.97     2776.22     31.03 o
  -2   4   1    10105.74     9814.89    117.49 o
   0   4   1     5112.60     5283.12     56.49 o
   2   4   1     6025.99     6017.20     73.21 o
   4   4   1     1256.91     1109.10     14.27 o
   6   4   1      521.06      504.49      7.52 o
   8   4   1       21.63       35.80      1.76 o
  10   4   1     3447.85     3431.16     43.01 o
  12   4   1     4669.90     4572.80     63.75 o
  14   4   1     3053.74     3032.13     49.84 o
  16   4   1     2742.06     2767.69     53.16 o
  18   4   1     3902.97     3821.65     73.45 o
  20   4   1      917.47      828.28     31.82 o
  22   4   1     2251.08     2384.21     51.47 o
  24   4   1     2015.36     1905.44     56.04 o
 -23   5   1      235.69      250.10     19.87 o
 -21   5   1       37.98       48.69      6.86 o
 -19   5   1      179.32      178.63      9.06 o
 -17   5   1       47.18       50.05      5.20 o
 -15   5   1       12.07       17.23      3.44 o
 -13   5   1      818.81      818.93     23.61 o
 -11   5   1     3121.99     3268.51     58.21 o
  -9   5   1     1207.22     1291.29     39.18 o
  -7   5   1       42.46       36.74      2.26 o
  -5   5   1     3905.45     3911.68     59.63 o
  -3   5   1     3868.10     3962.07     65.85 o
  -1   5   1     4141.95     4167.91     57.80 o
   1   5   1     7724.99     7979.75     95.17 o
   3   5   1     5647.40     5517.54     75.21 o
   5   5   1     1434.95     1448.69     23.82 o
   7   5   1      971.81     1068.99     23.99 o
   9   5   1     1525.33     1594.21     28.65 o
  11   5   1     3725.58     3817.99     62.92 o
  13   5   1      689.45      705.71     13.45 o
  15   5   1     1754.36     1772.05     35.33 o
  17   5   1      374.73      388.04     10.59 o
  19   5   1      144.26      155.67      6.92 o
  21   5   1       64.88       77.32     10.38 o
  23   5   1      180.00      222.57     17.30 o
 -22   6   1      663.71      689.97     32.10 o
 -20   6   1      767.43      795.16     33.16 o
 -18   6   1      787.96      826.16     19.36 o
 -16   6   1      785.64      844.92     20.53 o
 -14   6   1     1309.23     1282.33     73.80 o
 -12   6   1     1686.77     1744.20     45.22 o
 -10   6   1     2048.92     2047.66     44.73 o
  -8   6   1     1354.70     1443.06     29.93 o
  -6   6   1      384.32      372.65     20.34 o
  -4   6   1      501.35      472.82     15.21 o
  -2   6   1     1574.00     1613.71     38.15 o
   0   6   1     1024.07     1081.47     22.08 o
   2   6   1     1147.17     1255.36     27.25 o
   4   6   1     1900.14     1970.27     42.09 o
   6   6   1      102.02      134.63      9.55 o
   8   6   1      142.04      151.83     13.29 o
  10   6   1      362.76      396.25     16.33 o
  12   6   1     2659.40     2697.18     54.20 o
  14   6   1     1140.03     1248.52     25.28 o
  16   6   1      229.53      275.38      8.81 o
  18   6   1      792.11      745.45     20.28 o
  20   6   1      401.09      432.97     28.18 o
 -17   7   1      210.64      219.36     12.08 o
 -15   7   1        2.05        2.97      6.89 o
 -13   7   1     1050.90     1073.30     27.55 o
 -11   7   1      498.42      490.53     16.72 o
  -9   7   1      348.35      364.11     17.57 o
  -7   7   1       86.12       84.66      9.49 o
  -5   7   1       67.33       56.84      7.22 o
  -3   7   1     1035.02      964.64     24.78 o
  -1   7   1      337.05      308.10     14.27 o
   1   7   1      618.05      582.69     14.96 o
   3   7   1     1152.30     1152.69     26.28 o
   5   7   1      200.67      187.02     14.06 o
   7   7   1      445.73      428.53     14.50 o
   9   7   1      355.75      335.32     14.10 o
  11   7   1      418.73      439.02     22.28 o
  13   7   1      897.93      931.27     32.22 o
  15   7   1       95.45       80.95      8.48 o
  17   7   1      146.65      134.33     11.24 o
 -14   8   1        9.41       17.61     11.05 o
 -12   8   1       13.03       28.97     10.18 o
 -10   8   1        0.43        6.42     16.08 o
  -8   8   1        1.40       -1.39      6.15 o
  -6   8   1       87.78      101.05      9.65 o
  -4   8   1        0.50       -3.57      6.31 o
  -2   8   1        0.55       -1.25      5.18 o
   0   8   1        2.76       -0.96      5.08 o
   2   8   1        9.47        9.62      5.52 o
   4   8   1      200.45      208.62     11.22 o
   6   8   1       32.00       24.80      6.85 o
   8   8   1       12.28       13.27      6.13 o
  10   8   1        0.80        8.80      7.86 o
  12   8   1      105.40      107.93     12.19 o
  14   8   1        6.38        2.36     11.79 o
  -5   9   1       88.41       85.37     10.23 o
  -3   9   1       60.35       62.67     10.28 o
  -1   9   1       50.62       44.01      8.53 o
   1   9   1       71.21       69.15     16.50 o
   3   9   1        2.82        7.53     10.87 o
   5   9   1       89.87       85.49     18.70 o
 -28   0   2       34.82       17.29      7.86 o
 -26   0   2     1379.13     1473.97     63.65 o
 -24   0   2     4267.50     4267.19    172.09 o
 -22   0   2     2039.23     2026.20     43.55 o
 -20   0   2      983.82     1002.74     20.44 o
 -18   0   2     1810.01     1743.39     32.51 o
 -16   0   2    13353.06    13221.68    160.61 o
 -14   0   2     5316.96     5034.59     62.18 o
 -12   0   2     3779.12     3861.80     50.94 o
 -10   0   2    25672.53    27165.88    305.73 o
  -8   0   2    18166.59    17981.46    200.47 o
  -6   0   2    11023.51    10884.44    121.21 o
  -4   0   2    17527.44    17875.30    202.62 o
  -2   0   2    40963.69    39541.33    698.57 o
   0   0   2    32881.55    31128.58    570.17 o
   2   0   2    19609.84    20121.81    471.93 o
   4   0   2    31110.56    31311.56    456.29 o
   6   0   2    38291.53    37185.13    503.17 o
   8   0   2    28140.70    28398.80    370.64 o
  10   0   2     5773.07     5760.45     80.62 o
  12   0   2    22161.81    23487.61    323.60 o
  14   0   2    24905.10    24979.26    386.22 o
  16   0   2    11174.29    11836.09    208.92 o
  18   0   2     5964.53     6001.00     94.01 o
  20   0   2       24.26       28.79      3.73 o
  22   0   2     1882.22     1866.77     40.65 o
  24   0   2     2058.03     2119.70     47.14 o
  26   0   2      134.95      129.65     14.14 o
  28   0   2     1411.45     1479.47     64.43 o
 -27   1   2      279.66      288.38     34.57 o
 -25   1   2      710.35      686.37     18.52 o
 -23   1   2     1765.88     1760.94     30.40 o
 -21   1   2     1557.84     1586.90     22.26 o
 -19   1   2     3889.71     3993.05     50.23 o
 -17   1   2       15.79       17.91      2.46 o
 -15   1   2     9171.43     9616.21     93.52 o
 -13   1   2     7578.51     7972.65     74.28 o
 -11   1   2    10790.40    10788.83    112.60 o
  -9   1   2    49058.75    50047.39    408.24 o
  -7   1   2    16769.04    16479.42    133.02 o
  -5   1   2      230.26      112.74      1.45 o
  -3   1   2      980.40      858.83      8.01 o
  -1   1   2      177.69      212.77      2.33 o
   1   1   2    57594.21    54330.31    473.81 o
   3   1   2    12641.82    14294.46    150.67 o
   5   1   2     3921.94     4011.59     39.61 o
   7   1   2     2245.20     2218.67     20.94 o
   9   1   2     1574.57     2427.24     23.92 o
  11   1   2     6458.18     6735.20     73.98 o
  13   1   2     8001.12     8006.07     79.53 o
  15   1   2     4803.39     4618.89     47.92 o
  17   1   2     1612.20     1533.98     18.37 o
  19   1   2      711.73      683.93     12.35 o
  21   1   2     2052.83     2074.14     31.97 o
  23   1   2     1528.89     1527.85     25.65 o
  25   1   2      463.90      427.32     13.89 o
  27   1   2     1022.38     1058.10     25.78 o
 -28   2   2       16.17        7.86      7.07 o
 -26   2   2      512.04      531.41     36.93 o
 -24   2   2      416.04      441.32     13.06 o
 -22   2   2      505.36      514.13     14.17 o
 -20   2   2      285.90      305.75      7.45 o
 -18   2   2       67.31       57.26      2.56 o
 -16   2   2       26.86       23.16      1.58 o
 -14   2   2     1693.52     1603.04     19.49 o
 -12   2   2     1490.68     1346.04     12.43 o
 -10   2   2    11919.71    12583.77    120.86 o
  -8   2   2      322.25      192.79      5.90 o
  -6   2   2     2011.00     1893.44     19.40 o
  -4   2   2     1971.32     2013.76     19.31 o
  -2   2   2     6154.62     6359.16     56.47 o
   0   2   2     4189.56     4896.94     42.72 o
   2   2   2    34445.86    36843.49    349.43 o
   4   2   2      284.69      335.38      4.81 o
   6   2   2      418.66      331.49      3.64 o
   8   2   2       17.04       11.66      0.78 o
  10   2   2     4278.20     4338.35     43.53 o
  12   2   2     3014.51     2980.54     31.09 o
  14   2   2     2471.19     2481.98     27.15 o
  16   2   2     1446.37     1427.12     17.86 o
  18   2   2     2841.66     2798.81     39.05 o
  20   2   2      338.23      325.92      6.69 o
  22   2   2      670.74      664.63     12.65 o
  24   2   2      479.81      502.63     20.14 o
  26   2   2      141.74      142.89      9.10 o
 -27   3   2      422.80      454.63     27.61 o
 -25   3   2      622.44      637.71     23.36 o
 -23   3   2      104.70       95.39      6.81 o
 -21   3   2      137.37      137.62      5.57 o
 -19   3   2     1892.11     1790.36     28.40 o
 -17   3   2      506.66      505.80      9.87 o
 -15   3   2      889.70      886.15     16.00 o
 -13   3   2     1458.14     1410.14     18.76 o
 -11   3   2     3981.22     3982.67     46.72 o
  -9   3   2       10.90        8.62      0.95 o
  -7   3   2      460.66      456.89      5.95 o
  -5   3   2     4660.90     4572.29     44.41 o
  -3   3   2     1956.13     1864.60     19.72 o
  -1   3   2       88.99      107.61      2.11 o
   1   3   2     3034.13     3284.43     35.36 o
   3   3   2     7268.79     7459.63     80.03 o
   5   3   2      883.22      855.64      8.74 o
   7   3   2     1134.75     1107.49     11.39 o
   9   3   2      914.75      791.44      9.22 o
  11   3   2     1450.73     1455.71     16.17 o
  13   3   2      873.26      947.39     14.51 o
  15   3   2     1773.85     1702.67     30.33 o
  17   3   2       77.17      102.40      5.47 o
  19   3   2     1594.91     1590.95     26.18 o
  21   3   2      474.04      436.98     14.07 o
  23   3   2      752.58      739.46     16.91 o
  25   3   2      150.52      135.18     23.52 o
  27   3   2      250.82      314.31     28.29 o
 -26   4   2        0.03        0.41      5.55 o
 -24   4   2       31.79       23.26      9.37 o
 -22   4   2       31.30       32.44      3.77 o
 -20   4   2       57.49       67.07      6.35 o
 -18   4   2      761.42      773.32     21.17 o
 -16   4   2      837.42      837.36     17.94 o
 -14   4   2       14.11       13.69      2.93 o
 -12   4   2        0.02        2.74      1.72 o
 -10   4   2      386.76      408.66      6.78 o
  -8   4   2       15.26       13.63      1.35 o
  -6   4   2      844.07      868.77     10.39 o
  -4   4   2        3.18        2.83      0.87 o
  -2   4   2      625.28      754.09     12.52 o
   0   4   2     1502.13     1816.11     23.45 o
   2   4   2     5906.47     6549.71     76.58 o
   4   4   2       82.73       92.75      2.54 o
   6   4   2       37.83       33.68      1.57 o
   8   4   2      283.50      329.26      4.38 o
  10   4   2      368.82      395.64      6.50 o
  12   4   2       75.08       83.48      3.32 o
  14   4   2        9.50       14.87      2.60 o
  16   4   2      538.22      472.03     13.96 o
  18   4   2      153.17      137.57      6.67 o
  20   4   2       34.07       33.34      4.54 o
  22   4   2        9.45       12.80      4.95 o
  24   4   2        0.75       -0.92      9.14 o
 -23   5   2        2.30       -6.37      8.56 o
 -21   5   2      157.69      147.57     10.26 o
 -19   5   2       39.35       31.16      4.40 o
 -17   5   2        4.61        6.40      3.74 o
 -15   5   2       66.98       66.24      5.32 o
 -13   5   2       78.57       90.19      4.41 o
 -11   5   2      182.98      171.63      8.04 o
  -9   5   2      917.83      908.42     31.27 o
  -7   5   2      131.67      123.99      4.97 o
  -5   5   2     1338.71     1457.87     23.39 o
  -3   5   2      409.18      448.96      8.66 o
  -1   5   2      788.33      790.29     13.75 o
   1   5   2     1267.07     1325.25     20.13 o
   3   5   2        5.33        3.38      2.13 o
   5   5   2       70.31       64.45      3.71 o
   7   5   2       54.55       64.98      3.45 o
   9   5   2      438.39      441.80      8.85 o
  11   5   2     1327.81     1283.08     22.73 o
  13   5   2        1.83        3.46      2.72 o
  15   5   2      849.37      860.30     21.91 o
  17   5   2      423.71      215.14    122.15 o
  19   5   2       18.35       21.07      2.87 o
  21   5   2      186.59      229.95     14.96 o
  23   5   2       29.60       47.45     11.18 o
 -20   6   2      143.53      148.95     10.39 o
 -18   6   2      700.07      767.55     23.86 o
 -16   6   2      758.41      780.40     17.96 o
 -14   6   2     1252.92     1231.26     35.19 o
 -12   6   2     2496.18     2469.59     49.73 o
 -10   6   2     2414.69     2407.10     56.77 o
  -8   6   2     1330.58     1379.62     28.97 o
  -6   6   2     2382.74     2344.03     56.19 o
  -4   6   2      784.42      739.26     21.43 o
  -2   6   2      620.28      628.87     16.31 o
   0   6   2      866.92      987.46     24.99 o
   2   6   2      960.79     1019.10     22.95 o
   4   6   2      216.37      223.18     10.64 o
   6   6   2      192.20      196.41      8.12 o
   8   6   2      214.68      220.46     19.38 o
  10   6   2      551.60      582.95     17.79 o
  12   6   2      880.13      922.21     18.42 o
  14   6   2      333.37      364.54     11.23 o
  16   6   2     1810.43     1822.76     40.15 o
  18   6   2      369.80      398.57     18.31 o
  20   6   2       82.67       95.61     13.44 o
 -17   7   2      562.62      533.16     24.43 o
 -15   7   2      599.68      646.74     21.86 o
 -13   7   2     1606.17     1628.88     38.99 o
 -11   7   2     2107.39     1989.98     41.11 o
  -9   7   2     2327.04     2188.73     50.03 o
  -7   7   2     1024.74     1027.79     31.52 o
  -5   7   2     3034.63     2910.00     86.22 o
  -3   7   2      772.70      705.21     28.97 o
  -1   7   2     3072.86     2991.01     69.29 o
   1   7   2     2590.18     2424.33     54.67 o
   3   7   2     1623.80     1447.70     31.63 o
   5   7   2     2716.03     2761.71     62.96 o
   7   7   2      737.31      752.93     23.13 o
   9   7   2     1604.15     1451.35     49.23 o
  11   7   2     1921.79     1774.76     55.78 o
  13   7   2     1374.47     1405.80     38.48 o
  15   7   2     2428.94     2526.77     65.43 o
  17   7   2      720.21      762.78     26.47 o
 -14   8   2        9.29       14.14     17.29 o
 -12   8   2     1526.35     1450.25     56.26 o
 -10   8   2      583.01      550.72     26.32 o
  -8   8   2      660.91      657.99     28.38 o
  -6   8   2      282.26      240.65     17.16 o
  -4   8   2      477.47      462.65     18.53 o
  -2   8   2      922.66      922.28     29.20 o
   0   8   2     1141.52     1237.79     45.53 o
   2   8   2      509.08      545.36     22.56 o
   4   8   2     2526.62     2679.64     81.91 o
   6   8   2       67.50       92.77      9.02 o
   8   8   2      607.03      638.93     23.43 o
  10   8   2      408.28      478.06     22.74 o
  12   8   2     1345.61     1404.74     52.33 o
  -5   9   2      298.29      301.49     19.35 o
  -3   9   2      426.46      440.19     18.98 o
  -1   9   2      387.13      409.27     33.60 o
   1   9   2      290.48      309.69     19.80 o
 -27   1   3      276.29      305.67     20.43 o
 -25   1   3       89.13       99.27      8.64 o
 -23   1   3      754.58      731.79     14.42 o
 -21   1   3      416.71      402.15      8.45 o
 -19   1   3      163.02      180.74      4.22 o
 -17   1   3      136.01      162.45      4.00 o
 -15   1   3     2521.79     2498.73     26.25 o
 -13   1   3      954.41      994.26     10.09 o
 -11   1   3     1637.12     1524.63     13.87 o
  -9   1   3    15982.22    16897.88    170.58 o
  -7   1   3        3.20        4.34      0.53 o
  -5   1   3     1864.94     1934.72     17.88 o
  -3   1   3     2125.03     1972.76     23.05 o
  -1   1   3     1662.12     1554.36     13.73 o
   1   1   3     4836.21     5280.71     47.06 o
   3   1   3     8311.77     8951.21     89.62 o
   5   1   3     2368.52     2557.49     28.91 o
   7   1   3     2397.48     2392.34     23.57 o
   9   1   3       23.27       11.76      0.89 o
  11   1   3      520.44      415.82      5.27 o
  13   1   3     1182.68     1137.03     13.13 o
  15   1   3       89.20      101.48      2.79 o
  17   1   3      519.80      456.69      6.71 o
  19   1   3        5.78        3.68      2.93 o
  21   1   3      504.34      504.62      9.91 o
  23   1   3       37.21       34.39      4.44 o
  25   1   3      123.99      134.78      7.01 o
  27   1   3       98.13       81.13      6.86 o
 -28   2   3        9.65       14.93     18.07 o
 -26   2   3      279.54      291.33     15.60 o
 -24   2   3      714.24      718.33     16.20 o
 -22   2   3      318.79      313.88     10.10 o
 -20   2   3      367.35      349.88      7.48 o
 -18   2   3       40.42       37.71      2.11 o
 -16   2   3     5963.34     5956.58     67.20 o
 -14   2   3      398.82      346.65      4.95 o
 -12   2   3      910.20      833.55      9.18 o
 -10   2   3     1427.02     1297.06     13.23 o
  -8   2   3    10322.77    10163.92    111.56 o
  -6   2   3      413.64      179.41      2.45 o
  -4   2   3      190.48      222.63      2.83 o
  -2   2   3     1550.28     1483.37     12.04 o
   0   2   3      887.71      840.95      9.71 o
   2   2   3     2589.18     2594.64     28.60 o
   4   2   3     5271.70     5457.57     54.65 o
   6   2   3     2682.52     2649.04     28.05 o
   8   2   3     3051.41     3183.06     30.59 o
  10   2   3       39.46      105.28      2.17 o
  12   2   3     6812.22     7153.32     66.52 o
  14   2   3     4677.00     4827.51     53.91 o
  16   2   3     1811.65     1629.37     20.19 o
  18   2   3      210.11      228.73      8.49 o
  20   2   3       90.31       85.34      4.27 o
  22   2   3      589.08      570.15     13.67 o
  24   2   3      259.80      294.99      9.38 o
  26   2   3       18.08       16.11     10.56 o
 -27   3   3       43.56       37.76      7.18 o
 -25   3   3      949.63      918.27     27.45 o
 -23   3   3     1718.65     1721.28     35.32 o
 -21   3   3     3517.05     3450.10     61.06 o
 -19   3   3     1983.85     1967.26     47.27 o
 -17   3   3      106.77      112.66      4.73 o
 -15   3   3     7718.76     7519.36    107.13 o
 -13   3   3     5463.53     5568.45     67.48 o
 -11   3   3     7386.88     7041.86     68.68 o
  -9   3   3    15182.85    15938.16    164.72 o
  -7   3   3     2904.68     2962.29     32.24 o
  -5   3   3     1250.45     1269.25     13.43 o
  -3   3   3      487.23      331.61      4.26 o
  -1   3   3     6378.36     6626.36     68.90 o
   1   3   3    17240.46    18361.40    195.52 o
   3   3   3     2110.56     1964.45     20.26 o
   5   3   3     9866.73    10110.64    103.24 o
   7   3   3    10240.44    10824.67    112.97 o
   9   3   3     8052.47     7835.04     75.29 o
  11   3   3     8757.61     8818.73    102.71 o
  13   3   3     6260.00     6523.64     77.43 o
  15   3   3     5204.55     5239.61     75.05 o
  17   3   3     3540.82     3404.71     55.00 o
  19   3   3     1257.31     1274.71     41.77 o
  21   3   3      233.21      271.13     10.17 o
  23   3   3      738.87      747.39     19.02 o
  25   3   3      572.80      561.53     23.60 o
 -24   4   3      632.19      658.71     33.64 o
 -22   4   3     2106.45     2082.24     39.71 o
 -20   4   3     1781.59     1754.26     33.39 o
 -18   4   3     3857.31     3961.01     72.93 o
 -16   4   3     1040.36     1068.11     23.97 o
 -14   4   3     7734.73     7661.26    122.24 o
 -12   4   3    10808.18    10872.13    165.20 o
 -10   4   3    10264.51    10528.58    142.52 o
  -8   4   3     8863.03     8801.34    145.39 o
  -6   4   3     7288.57     6961.42     68.11 o
  -4   4   3     4356.30     4367.16     46.64 o
  -2   4   3     1134.53     1148.21     14.71 o
   0   4   3     1585.65     1440.48     18.41 o
   2   4   3    22283.41    23447.65    312.49 o
   4   4   3      302.22      251.31      8.75 o
   6   4   3     2208.84     2067.86     19.59 o
   8   4   3     1836.74     1752.07     18.75 o
  10   4   3     2076.00     1930.95     25.69 o
  12   4   3     2267.96     2240.16     35.20 o
  14   4   3     2066.09     1916.74     81.30 o
  16   4   3     3834.16     3731.36     74.12 o
  18   4   3      860.64      895.06     18.42 o
  20   4   3       13.45       11.15      4.29 o
  22   4   3     1423.36     1324.58    102.80 o
  24   4   3      550.90      407.60    108.01 o
 -23   5   3      167.43      166.61     11.49 o
 -21   5   3      829.90      856.26     26.06 o
 -19   5   3      294.43      311.45     13.57 o
 -17   5   3       14.82       13.96      3.20 o
 -15   5   3      300.52      319.88     10.40 o
 -13   5   3      249.23      239.80      7.49 o
 -11   5   3     1087.61      707.59    106.76 o
  -9   5   3      715.26      722.22     16.38 o
  -7   5   3      436.75      492.53     12.57 o
  -5   5   3      480.16      528.52      8.87 o
  -3   5   3       52.19       59.51      3.40 o
  -1   5   3     1775.56     2016.37     37.48 o
   1   5   3     1656.36     1707.38     29.34 o
   3   5   3     5017.62     5117.90     69.44 o
   5   5   3     3532.85     3642.11     65.61 o
   7   5   3      843.92      863.09     14.99 o
   9   5   3     2236.92     2152.53     32.52 o
  11   5   3     1929.73     1867.51     27.97 o
  13   5   3     3613.59     3793.66     62.62 o
  15   5   3     2637.57     2757.62     54.24 o
  17   5   3      359.01      394.82     11.14 o
  19   5   3     1068.75     1021.35     24.00 o
  21   5   3       37.85       32.06     11.77 o
  23   5   3      334.58      310.36     33.94 o
 -20   6   3      580.08      608.07     23.96 o
 -18   6   3     1377.86     1388.16     46.43 o
 -16   6   3      218.91      234.96     11.54 o
 -14   6   3      456.22      443.50     13.18 o
 -12   6   3     4900.12     4809.21     93.70 o
 -10   6   3     2401.76     2388.76     86.10 o
  -8   6   3     2389.85     2387.40     50.90 o
  -6   6   3      545.67      493.13     18.35 o
  -4   6   3     1676.52     1703.66     46.52 o
  -2   6   3     1787.81     2019.04     45.98 o
   0   6   3      771.62      764.91     17.59 o
   2   6   3     2311.16     2365.29     51.62 o
   4   6   3     1286.45     1355.94     30.48 o
   6   6   3      191.70      201.18      8.67 o
   8   6   3      313.63      320.42     14.51 o
  10   6   3      265.75      262.94     10.11 o
  12   6   3      668.11      685.53     19.16 o
  14   6   3      680.21      696.55     17.94 o
  16   6   3      344.78      353.08     11.01 o
  18   6   3      259.34      293.25     17.05 o
  20   6   3      260.59      289.53     18.15 o
 -17   7   3      180.09      161.40     10.59 o
 -15   7   3        2.23        1.28      7.88 o
 -13   7   3      314.33      309.52     12.50 o
 -11   7   3      360.44      345.88      9.88 o
  -9   7   3      479.32      493.28     19.45 o
  -7   7   3      478.84      461.86     23.69 o
  -5   7   3       13.40        7.66      7.64 o
  -3   7   3      924.68      934.84     28.45 o
  -1   7   3      470.51      503.37     15.32 o
   1   7   3      272.96      263.22     19.63 o
   3   7   3      807.81      816.64     25.48 o
   5   7   3     1445.28     1459.43     54.22 o
   7   7   3       12.22       11.00      5.16 o
   9   7   3      189.71      177.58     16.77 o
  11   7   3      149.39      155.87      9.51 o
  13   7   3     1036.94      946.69     31.79 o
  15   7   3      111.94      120.37     13.86 o
  17   7   3       57.83       64.38      8.43 o
 -12   8   3      186.91      172.76     15.21 o
 -10   8   3       19.64       23.79      7.40 o
  -8   8   3        1.45       -2.30      7.16 o
  -6   8   3        0.59        0.28      6.26 o
  -4   8   3        0.08        2.11      6.63 o
  -2   8   3       61.93       58.64      7.61 o
   0   8   3        2.75        1.81      7.16 o
   2   8   3        7.95        1.04      5.29 o
   4   8   3      399.74      395.96     35.17 o
   6   8   3      254.50      253.06     20.61 o
   8   8   3        5.54        6.13      8.28 o
  10   8   3        1.63        5.05     15.09 o
  12   8   3       11.24       25.69      8.09 o
  -3   9   3        6.46        8.64     12.57 o
  -1   9   3       29.85       43.18     10.32 o
   1   9   3       56.39       65.22     35.36 o
 -28   0   4      970.92      930.29     43.22 o
 -26   0   4     1119.73     1103.94     69.93 o
 -24   0   4     3480.04     3453.20    172.09 o
 -22   0   4     4207.21     4108.72     77.87 o
 -20   0   4     5992.05     5886.43    112.76 o
 -18   0   4     6935.35     7197.63    103.99 o
 -16   0   4     4445.67     4787.71     62.45 o
 -14   0   4     1137.05     1191.33     18.92 o
 -12   0   4     4911.96     4863.35     58.30 o
 -10   0   4     2586.50     2260.78     27.74 o
  -8   0   4    39422.83    41895.80    494.78 o
  -6   0   4     2270.76     3110.93     34.75 o
  -4   0   4     3077.68     3163.72     35.67 o
  -2   0   4       22.52       31.66      1.22 o
   0   0   4    34049.99    31556.19    572.59 o
   2   0   4    25311.99    25107.04    335.64 o
   4   0   4    49453.96    49308.86    747.76 o
   6   0   4    15913.46    16959.24    212.94 o
   8   0   4    26822.19    26603.90    483.52 o
  10   0   4     3355.24     2704.78     38.66 o
  12   0   4    29106.29    29374.28    377.82 o
  14   0   4    10710.28    10996.10    152.33 o
  16   0   4     5328.05     5078.63     81.42 o
  18   0   4     1678.34     1725.23     30.55 o
  20   0   4     2543.63     2584.46     49.49 o
  22   0   4     1125.18     1155.21     23.64 o
  24   0   4     1214.05     1330.49     51.91 o
  26   0   4      795.37      813.29     33.06 o
 -27   1   4      464.87      557.04     29.07 o
 -25   1   4     1179.32     1222.22     29.06 o
 -23   1   4     2606.86     2494.09     45.39 o
 -21   1   4     2364.02     2292.87     29.58 o
 -19   1   4      894.81     1020.93     15.67 o
 -17   1   4     3270.28     3249.01     36.48 o
 -15   1   4     4922.34     4866.40     49.42 o
 -13   1   4     5755.54     6171.86     52.80 o
 -11   1   4     5794.12     6249.23     52.98 o
  -9   1   4    18303.07    19173.48    175.36 o
  -7   1   4     1326.96     1297.11     11.75 o
  -5   1   4     2260.80     2435.75     20.63 o
  -3   1   4     5661.57     5449.09     47.75 o
  -1   1   4    10438.32     9721.31     89.09 o
   1   1   4     2568.48     2564.24     31.98 o
   3   1   4    21171.33    22170.72    221.21 o
   5   1   4    17190.97    16344.69    167.13 o
   7   1   4     3118.38     2893.05     33.99 o
   9   1   4     2626.08     2488.21     25.87 o
  11   1   4       14.75       24.54      3.38 o
  13   1   4     1474.18     1451.04     16.41 o
  15   1   4     1075.16     1042.10     13.47 o
  17   1   4     1620.81     1486.34     18.02 o
  19   1   4       63.60       76.93      3.53 o
  21   1   4        8.26        8.39      2.14 o
  23   1   4      149.68      147.19      7.73 o
  25   1   4     1385.74     1477.21     35.38 o
  27   1   4      312.09      311.31     12.87 o
 -26   2   4      128.94      134.77     13.74 o
 -24   2   4      268.47      271.51      9.95 o
 -22   2   4     1634.24     1592.00     22.88 o
 -20   2   4      915.26      925.58     18.27 o
 -18   2   4     2091.90     2110.31     34.41 o
 -16   2   4      334.30      294.29      5.41 o
 -14   2   4     3335.12     3150.57     34.80 o
 -12   2   4     1570.80     1395.58     14.39 o
 -10   2   4       38.00       22.36      0.96 o
  -8   2   4     3603.08     3741.38     34.60 o
  -6   2   4      399.57      234.08      4.36 o
  -4   2   4      508.91      676.51      8.17 o
  -2   2   4      704.40      854.98      8.85 o
   0   2   4     4958.15     4962.90     47.34 o
   2   2   4     9871.02     9937.51     98.73 o
   4   2   4     2607.77     2616.03     30.10 o
   6   2   4     2183.54     2150.52     25.49 o
   8   2   4     3539.79     3500.81     35.98 o
  10   2   4      425.33      355.73      5.69 o
  12   2   4      964.77     1048.85     11.51 o
  14   2   4     1571.77     1615.29     22.02 o
  16   2   4     2296.83     2055.61     27.42 o
  18   2   4        5.72        6.98      2.55 o
  20   2   4      559.42      542.25     13.34 o
  22   2   4       10.99       14.69      4.09 o
  24   2   4      283.59      294.72     12.52 o
  26   2   4      394.14      422.73     20.39 o
 -27   3   4      236.37      227.88     26.72 o
 -25   3   4       62.07       53.15      5.15 o
 -23   3   4      110.13      103.60      5.50 o
 -21   3   4     1176.96     1169.07     22.41 o
 -19   3   4      210.41      225.36      6.47 o
 -17   3   4     1319.44     1271.18     22.54 o
 -15   3   4      140.13      136.88      3.76 o
 -13   3   4     1710.91     1702.60     20.60 o
 -11   3   4     1386.03     1413.31     16.40 o
  -9   3   4      813.84      774.75      8.64 o
  -7   3   4     2688.90     2755.64     28.80 o
  -5   3   4      984.63     1102.95     11.05 o
  -3   3   4      951.71     1132.28     10.99 o
  -1   3   4     4984.91     5579.65     63.52 o
   1   3   4       13.03       44.33      1.77 o
   3   3   4    15952.13    17414.20    170.79 o
   5   3   4        2.92       13.58      1.33 o
   7   3   4       37.28       39.39      2.19 o
   9   3   4     2606.86     2649.25     27.83 o
  11   3   4      493.59      467.14      8.36 o
  13   3   4      846.63      879.67     13.53 o
  15   3   4     1452.38     1317.00     49.55 o
  17   3   4      102.29      101.62      5.90 o
  19   3   4      654.99      597.19     19.18 o
  21   3   4        1.58       -2.61      3.33 o
  23   3   4      373.40      365.01     14.75 o
  25   3   4      146.74      155.37     16.11 o
 -24   4   4        0.69       -9.65     10.61 o
 -22   4   4        5.02        2.79      3.86 o
 -20   4   4      138.46      132.46      6.53 o
 -18   4   4      210.64      207.29      7.17 o
 -16   4   4      732.69      702.19     16.45 o
 -14   4   4       28.64       38.82      5.37 o
 -12   4   4      896.04      855.49     13.81 o
 -10   4   4       75.87       56.07      4.35 o
  -8   4   4       35.61       39.38      4.22 o
  -6   4   4      228.27      214.26      3.62 o
  -4   4   4      193.23      176.08      3.41 o
  -2   4   4      342.45      407.53      7.30 o
   0   4   4        1.96        5.13      1.12 o
   2   4   4     1077.34     1145.90     14.58 o
   4   4   4      725.04      765.16      8.94 o
   6   4   4      162.88      167.02      3.01 o
   8   4   4       14.48       13.45      1.32 o
  10   4   4       20.03       19.44      1.59 o
  12   4   4      105.33      108.67      4.45 o
  14   4   4       81.14       78.97      4.83 o
  16   4   4       87.89       89.54      6.71 o
  18   4   4      114.24       92.35      7.05 o
  20   4   4      581.58      524.27     21.89 o
  22   4   4      256.69      212.09     90.36 o
  24   4   4        0.86        1.93      9.60 o
 -23   5   4       87.54      103.36      7.07 o
 -21   5   4      520.33      486.82     17.05 o
 -19   5   4      126.64      125.82      6.96 o
 -17   5   4      189.85      187.99      7.71 o
 -15   5   4     1818.34     1820.92     31.44 o
 -13   5   4        5.45        7.47      2.56 o
 -11   5   4        3.30        4.25      4.50 o
  -9   5   4       17.12       16.94      3.34 o
  -7   5   4        2.54        2.17      2.32 o
  -5   5   4       44.80       52.26      3.11 o
  -3   5   4       67.20       68.62      2.89 o
  -1   5   4       51.36       59.22      2.70 o
   1   5   4     1807.00     1965.84     32.46 o
   3   5   4       45.16       44.22      4.06 o
   5   5   4      131.13      114.55      8.15 o
   7   5   4     2749.26     2713.09     53.25 o
   9   5   4      215.57      205.34      3.68 o
  11   5   4      195.81      191.07      5.06 o
  13   5   4       65.98       69.47      3.89 o
  15   5   4      205.97      214.35      6.74 o
  17   5   4      497.45      465.65     12.40 o
  19   5   4        1.39        4.46      4.13 o
  21   5   4      125.93      101.61     25.57 o
 -20   6   4      950.65      935.98     43.66 o
 -18   6   4      591.79      577.74     19.48 o
 -16   6   4      178.86      189.85     14.22 o
 -14   6   4     3325.98     3371.13     69.69 o
 -12   6   4      202.98      219.33     13.55 o
 -10   6   4     2450.25     2416.51     51.50 o
  -8   6   4     1555.60     1505.96     32.85 o
  -6   6   4      978.54      973.55     28.74 o
  -4   6   4     1329.65     1338.11     53.78 o
  -2   6   4      148.07      160.02      6.35 o
   0   6   4     1341.53     1324.91     39.54 o
   2   6   4     5546.37     5459.99    137.52 o
   4   6   4       54.93       65.15      5.58 o
   6   6   4     4011.95     4199.77     84.90 o
   8   6   4      159.72      174.92      9.66 o
  10   6   4      589.68      569.91     18.38 o
  12   6   4      280.12      285.37     12.72 o
  14   6   4      160.45      198.08      7.15 o
  16   6   4      605.00      642.03     15.39 o
  18   6   4      133.40      179.32     16.26 o
  20   6   4       21.45       28.23     18.10 o
 -17   7   4      605.84      662.96     27.20 o
 -15   7   4     1426.91     1377.56     46.29 o
 -13   7   4      250.42      250.90     28.35 o
 -11   7   4     2744.80     2767.53     60.15 o
  -9   7   4     1110.07     1141.13     35.16 o
  -7   7   4     1078.82     1115.17     33.46 o
  -5   7   4      891.01      858.90     26.96 o
  -3   7   4      786.73      795.61     25.14 o
  -1   7   4     1143.49     1174.94     42.51 o
   1   7   4     2002.29     1996.53     53.95 o
   3   7   4     2690.89     2502.89    131.03 o
   5   7   4     2217.16     2224.03     59.81 o
   7   7   4     1542.74     1471.37     53.03 o
   9   7   4     1126.39     1078.96     31.85 o
  11   7   4     1043.34     1124.80     45.26 o
  13   7   4     1910.85     1969.22     71.32 o
  15   7   4      715.16      749.86     41.39 o
  17   7   4      871.82      850.30     32.79 o
 -12   8   4      613.94      586.72     24.39 o
 -10   8   4      599.10      570.98     20.19 o
  -8   8   4      431.69      403.34     26.10 o
  -6   8   4       71.99       70.47      8.46 o
  -4   8   4      571.32      542.78     22.31 o
  -2   8   4      170.24      185.20     24.71 o
   0   8   4      387.61      364.60     31.43 o
   2   8   4     1051.05     1000.84     38.82 o
   4   8   4      667.41      685.33     23.65 o
   6   8   4     1453.77     1498.47     62.28 o
   8   8   4       90.04       73.89     26.72 o
  10   8   4      406.83      459.75     94.25 o
  12   8   4      812.37      901.14     35.17 o
 -27   1   5       28.54       36.15      8.64 o
 -25   1   5      664.70      686.69     37.72 o
 -23   1   5      308.73      305.50     11.25 o
 -21   1   5        2.84        4.07      1.95 o
 -19   1   5      470.42      440.22      8.04 o
 -17   1   5      479.13      489.82      7.35 o
 -15   1   5      686.01      638.12      8.41 o
 -13   1   5       35.43       34.53      1.33 o
 -11   1   5      220.66      246.54      3.63 o
  -9   1   5     1854.40     2051.94     18.55 o
  -7   1   5      331.97      278.88      3.59 o
  -5   1   5     2188.22     2178.16     18.28 o
  -3   1   5     5025.74     5813.88     48.50 o
  -1   1   5       82.79      124.55      2.03 o
   1   1   5     3862.99     3900.41     49.43 o
   3   1   5     4464.49     4557.40     55.83 o
   5   1   5     7032.94     7167.34     75.59 o
   7   1   5      107.14       72.01      1.77 o
   9   1   5       18.33       11.67      1.15 o
  11   1   5       43.53       72.22      2.33 o
  13   1   5      401.04      404.43      5.43 o
  15   1   5       18.47       27.01      1.54 o
  17   1   5      345.29      325.06      5.82 o
  19   1   5       20.60       11.56      2.02 o
  21   1   5       32.93       29.71      2.64 o
  23   1   5       19.37       15.47      3.59 o
  25   1   5      327.26      352.95     14.58 o
  27   1   5       13.94        6.48      5.03 o
 -26   2   5        5.05        0.18      4.51 o
 -24   2   5     1335.36     1339.23     25.04 o
 -22   2   5     1371.21     1395.01     22.84 o
 -20   2   5     2268.52     2164.45     29.74 o
 -18   2   5      378.66      438.26      9.35 o
 -16   2   5      232.60      224.57      5.40 o
 -14   2   5       15.55       14.15      1.69 o
 -12   2   5      190.26      164.05      3.65 o
 -10   2   5     1309.14      994.52      9.74 o
  -8   2   5     4417.70     4504.72     41.86 o
  -6   2   5     2335.67     2472.17     24.12 o
  -4   2   5       89.18       65.63      1.73 o
  -2   2   5     2297.32     1863.23     17.18 o
   0   2   5     6442.29     6361.43     79.80 o
   2   2   5     4845.05     4752.73     48.59 o
   4   2   5     3235.41     3087.65     33.34 o
   6   2   5     1592.99     1642.68     20.40 o
   8   2   5     2030.93     1960.79     22.58 o
  10   2   5       59.06       34.32      2.03 o
  12   2   5     1147.68     1174.47     15.37 o
  14   2   5       37.95       45.13      2.83 o
  16   2   5      284.03      280.46      6.72 o
  18   2   5     1309.60     1271.80     22.78 o
  20   2   5      127.95      158.74      8.38 o
  22   2   5      158.34      162.25      8.05 o
  24   2   5      316.34      352.32     11.83 o
  26   2   5      111.75       97.66     10.00 o
 -25   3   5     1881.55     1918.45     41.88 o
 -23   3   5     2546.78     2612.55     59.57 o
 -21   3   5     2828.96     2690.08     44.48 o
 -19   3   5     2376.37     2356.68     38.94 o
 -17   3   5     2169.32     2188.20     34.09 o
 -15   3   5     2451.12     2419.80     35.41 o
 -13   3   5     1514.97     1470.13     19.71 o
 -11   3   5     1320.86     1404.15     14.91 o
  -9   3   5     3205.54     3315.65     33.14 o
  -7   3   5     7678.91     7896.05     68.99 o
  -5   3   5     4293.50     4442.39     39.86 o
  -3   3   5     2491.10     2765.45     25.13 o
  -1   3   5     2061.94     1766.24     17.60 o
   1   3   5    11570.88    11870.46    113.29 o
   3   3   5    20102.81    20740.51    221.35 o
   5   3   5     4607.20     4463.55     48.42 o
   7   3   5     7566.64     7516.05     78.85 o
   9   3   5     2232.75     2310.84     26.41 o
  11   3   5      494.41      478.77      8.07 o
  13   3   5     2527.10     2504.79     34.45 o
  15   3   5     3202.52     3264.24     60.43 o
  17   3   5     3535.00     3395.89     68.03 o
  19   3   5      416.20      482.05     13.57 o
  21   3   5      334.97      310.78     15.03 o
  23   3   5     1950.83     1940.23     60.72 o
  25   3   5      497.93      488.69     29.03 o
 -24   4   5      737.24      722.81     20.36 o
 -22   4   5     2019.14     2056.04     37.28 o
 -20   4   5     2358.52     2301.99     49.73 o
 -18   4   5     1353.00     1401.23     26.57 o
 -16   4   5      222.09      219.61      6.84 o
 -14   4   5     6851.79     6996.37    103.65 o
 -12   4   5      371.36      380.21      7.86 o
 -10   4   5     6269.75     6153.58    129.08 o
  -8   4   5     8343.02     8652.80    116.30 o
  -6   4   5     7124.60     7341.53     89.76 o
  -4   4   5     3970.62     3810.92     42.78 o
  -2   4   5     3505.59     3212.11     34.13 o
   0   4   5    14347.70    15063.56    178.02 o
   2   4   5    12749.55    12822.91    121.69 o
   4   4   5     4543.46     4333.84     50.83 o
   6   4   5     9141.71     9316.11    107.12 o
   8   4   5     1184.57     1095.47     12.32 o
  10   4   5     1062.60      985.04     15.34 o
  12   4   5      165.48      152.53      6.01 o
  14   4   5     1131.99     1121.97     50.02 o
  16   4   5     1434.77     1392.23     35.81 o
  18   4   5      209.94      210.91     14.16 o
  20   4   5      506.86      499.44     19.03 o
  22   4   5       92.13      109.68     28.79 o
 -23   5   5      809.70      830.74     23.28 o
 -21   5   5     2090.68     2030.62     48.35 o
 -19   5   5      827.11      874.42     20.70 o
 -17   5   5     1229.63     1292.77     25.84 o
 -15   5   5       43.97       51.93      4.25 o
 -13   5   5      304.57      288.42     10.72 o
 -11   5   5     1276.17     1399.64     40.10 o
  -9   5   5       38.25       49.55      4.77 o
  -7   5   5      563.88      578.64     12.75 o
  -5   5   5       17.95       19.56      2.50 o
  -3   5   5       78.08       53.44      3.36 o
  -1   5   5      471.39      501.44     10.26 o
   1   5   5      232.99      226.90      5.43 o
   3   5   5     5336.87     5510.27     87.45 o
   5   5   5      157.22      168.05      6.29 o
   7   5   5     1951.23     1908.23     25.82 o
   9   5   5      695.53      733.34     12.06 o
  11   5   5      464.09      481.13     11.15 o
  13   5   5     1178.83     1181.23     22.18 o
  15   5   5     1430.68     1379.11     38.97 o
  17   5   5     1078.59     1023.05     58.89 o
  21   5   5      176.85      193.99     54.61 o
 -20   6   5      557.71      553.10     27.41 o
 -18   6   5      652.22      586.31     50.70 o
 -16   6   5      354.99      371.48     13.48 o
 -14   6   5      474.13      476.42     15.23 o
 -12   6   5     1067.24     1056.97     38.56 o
 -10   6   5     2456.92     2373.50     70.90 o
  -8   6   5     1770.72     1833.38     56.45 o
  -6   6   5     1910.63     1984.71     52.70 o
  -4   6   5     1564.99     1571.90     29.90 o
  -2   6   5     1189.18     1155.33     49.89 o
   0   6   5     1542.04     1460.57     33.84 o
   2   6   5      748.93      731.81     18.53 o
   4   6   5     3765.30     3697.06     96.29 o
   6   6   5     1971.43     2099.60     52.52 o
   8   6   5       23.12       28.47      5.03 o
  10   6   5      534.74      506.97     21.46 o
  12   6   5      391.31      395.10     11.62 o
  14   6   5      522.37      523.54     14.74 o
  16   6   5      302.18      329.79     14.06 o
  18   6   5       75.12      112.30     15.09 o
 -17   7   5      424.42      361.89     62.28 o
 -15   7   5        2.27        0.75      6.96 o
 -13   7   5       45.57       58.98      9.89 o
 -11   7   5     1879.16     1782.95    133.31 o
  -9   7   5      131.46      146.18     10.52 o
  -7   7   5      161.66      163.39      8.44 o
  -5   7   5      237.51      271.07     13.40 o
  -3   7   5      256.81      258.77     22.00 o
  -1   7   5      102.74      105.81     12.27 o
   1   7   5       78.10       78.86      7.83 o
   3   7   5      421.45      411.18     18.98 o
   5   7   5     1206.71     1228.95     35.85 o
   7   7   5       37.31       48.65      7.24 o
   9   7   5      310.75      296.20     13.74 o
  11   7   5      362.80      403.06     20.09 o
  13   7   5      193.06      211.80     14.55 o
  15   7   5      279.76      292.08     15.32 o
 -12   8   5      225.13      237.62     18.34 o
 -10   8   5        2.51        6.15      6.27 o
  -8   8   5        0.14        2.54      8.33 o
  -6   8   5       50.50       54.14      8.17 o
  -4   8   5       83.94       88.04     16.42 o
  -2   8   5       18.60       17.83     10.61 o
   0   8   5       17.16       11.90     12.63 o
   2   8   5      106.05       94.00     11.30 o
   4   8   5      244.39      192.20     22.97 o
   6   8   5       36.80       47.31     10.82 o
   8   8   5       26.64       13.75      9.45 o
  10   8   5       11.03       23.15     16.66 o
 -26   0   6      644.57      518.54     33.00 o
 -24   0   6     6801.80     6420.13    624.62 o
 -22   0   6     4548.35     4455.32    122.13 o
 -20   0   6     6225.14     5992.61    134.71 o
 -18   0   6     1529.99     1799.54     32.74 o
 -16   0   6     4798.05     4529.14     65.02 o
 -14   0   6      555.83      573.10      9.90 o
 -12   0   6     5956.28     5959.33     81.84 o
 -10   0   6     8992.80     8844.61    102.65 o
  -8   0   6     6831.64     7208.43     83.98 o
  -6   0   6     3788.26     3991.38     47.66 o
  -4   0   6    17907.13    17691.04    211.27 o
  -2   0   6    10414.58     9652.76    160.91 o
   0   0   6     2180.76     2163.54     27.71 o
   2   0   6     5419.82     5988.02    123.39 o
   4   0   6     9358.09    10111.68    232.27 o
   6   0   6     4637.59     4940.88     67.11 o
   8   0   6     1780.89     1789.67     24.19 o
  10   0   6     2492.92     2639.08     36.87 o
  12   0   6     1075.15     1043.68     16.57 o
  14   0   6     2897.01     2992.55     49.88 o
  16   0   6     6148.91     6421.49     98.75 o
  18   0   6    10226.09     9992.71    155.54 o
  20   0   6      752.55      746.42     41.51 o
  22   0   6     2123.05     2043.67     45.95 o
  24   0   6     1350.66     1310.81     43.25 o
  26   0   6     1159.57     1078.64     47.00 o
 -27   1   6      417.52      446.25     44.79 o
 -25   1   6      163.45      164.57     13.83 o
 -23   1   6      412.87      419.83     14.50 o
 -21   1   6      640.48      573.94      9.69 o
 -19   1   6     2203.61     2085.35     26.55 o
 -17   1   6      254.67      331.19      6.19 o
 -15   1   6      240.38      253.43      4.28 o
 -13   1   6       26.57       21.75      1.47 o
 -11   1   6     2773.17     2822.36     25.34 o
  -9   1   6     5212.12     5273.66     46.81 o
  -7   1   6    24311.50    24471.62    203.16 o
  -5   1   6     7885.64     7893.77     65.21 o
  -3   1   6     6950.70     8148.29     69.38 o
  -1   1   6     1903.55     1592.26     14.64 o
   1   1   6    34306.95    35018.72    362.60 o
   3   1   6     7997.12     8320.57    109.68 o
   5   1   6     7331.89     7966.42    101.87 o
   7   1   6     1693.30     1468.89     19.82 o
   9   1   6      162.90      150.93      3.73 o
  11   1   6      166.27      126.50      3.05 o
  13   1   6     1058.61     1061.65     12.62 o
  15   1   6      974.88     1023.48     13.81 o
  17   1   6     1645.06     1550.00     30.86 o
  19   1   6       67.95       94.68      5.62 o
  21   1   6      570.98      570.78     11.76 o
  23   1   6      250.17      284.52     10.54 o
  25   1   6      122.40      144.84      8.67 o
 -26   2   6       27.77       22.79     18.07 o
 -24   2   6      677.76      670.68     18.55 o
 -22   2   6     1203.47     1217.16     21.42 o
 -20   2   6     1296.96     1275.46     18.63 o
 -18   2   6       62.03       91.88      4.21 o
 -16   2   6     1030.49      973.05     15.17 o
 -14   2   6      289.65      306.88      6.33 o
 -12   2   6       69.28       59.56      2.24 o
 -10   2   6     3444.86     3090.75     31.66 o
  -8   2   6      885.98      707.25      7.56 o
  -6   2   6     4351.71     4193.87     38.27 o
  -4   2   6      320.69      227.06      3.63 o
  -2   2   6       76.93       14.97      1.28 o
   0   2   6     2839.84     2970.29     27.91 o
   2   2   6     1448.92     1262.69     13.48 o
   4   2   6      896.69      927.01     12.31 o
   6   2   6     2998.33     2839.42     32.96 o
   8   2   6       43.18       63.13      1.67 o
  10   2   6      955.41      972.53     14.00 o
  12   2   6      136.28      158.43      7.41 o
  14   2   6     1276.95     1294.10     16.83 o
  16   2   6     1192.95     1213.56     21.97 o
  18   2   6      807.66      829.92     19.74 o
  20   2   6      112.48      125.91      5.89 o
  22   2   6      323.35      353.79     13.93 o
  24   2   6      162.65      148.98     11.90 o
 -25   3   6        2.38       10.56      5.73 o
 -23   3   6      451.05      489.93     15.13 o
 -21   3   6     1491.50     1343.84     23.56 o
 -19   3   6      120.49      149.82      4.89 o
 -17   3   6      389.73      408.03      9.99 o
 -15   3   6      151.84      153.30      6.26 o
 -13   3   6      745.72      708.22     11.26 o
 -11   3   6     1240.73     1246.05     14.10 o
  -9   3   6       11.52       17.03      1.51 o
  -7   3   6     3418.12     3421.50     32.80 o
  -5   3   6      462.00      424.35      5.02 o
  -3   3   6      103.20      113.48      2.11 o
  -1   3   6     1436.36     1460.16     15.52 o
   1   3   6     1285.14     1264.83     24.03 o
   3   3   6      127.07      123.14      3.22 o
   5   3   6      783.09      811.18     10.05 o
   7   3   6     3292.75     3244.13     40.57 o
   9   3   6        2.05        0.79      1.79 o
  11   3   6      344.81      350.63      8.02 o
  13   3   6      127.21      109.09      5.13 o
  15   3   6     1032.93      956.51     21.92 o
  17   3   6      479.08      461.78     16.71 o
  19   3   6      118.02      151.67      6.53 o
  21   3   6      286.61      264.35      9.99 o
  23   3   6      130.13      141.15     17.14 o
 -24   4   6      117.21      122.15      8.42 o
 -22   4   6        2.69        2.36      3.30 o
 -20   4   6       88.51       97.90      5.38 o
 -18   4   6       12.68       12.18      3.20 o
 -16   4   6      349.04      352.87      8.94 o
 -14   4   6      355.88      346.81      9.12 o
 -12   4   6        7.15        9.45      2.72 o
 -10   4   6      721.81      705.11     16.30 o
  -8   4   6      329.35      339.89      9.47 o
  -6   4   6      275.30      307.24      8.98 o
  -4   4   6      165.40      170.46      3.96 o
  -2   4   6      430.37      450.64      6.27 o
   0   4   6       29.68       42.16      1.74 o
   2   4   6       61.24       90.83      2.30 o
   4   4   6      315.10      328.85      5.36 o
   6   4   6      629.35      611.23      9.94 o
   8   4   6     1767.04     1771.48     30.17 o
  10   4   6      950.77      887.37     16.12 o
  12   4   6        1.24        8.92      9.64 o
  14   4   6       51.25       49.40      5.41 o
  16   4   6        0.98       -1.81      3.59 o
  18   4   6       60.43       61.50      6.80 o
  20   4   6       11.29       13.61     15.72 o
  22   4   6       16.91       26.17     11.48 o
 -21   5   6      119.31      123.01      9.14 o
 -19   5   6       66.05       77.32      6.32 o
 -17   5   6       51.18       51.93      3.93 o
 -15   5   6        9.31       11.00      4.57 o
 -13   5   6      651.47      645.07     15.66 o
 -11   5   6     1340.66     1270.67     38.71 o
  -9   5   6     1176.11     1109.88     27.17 o
  -7   5   6      692.57      683.85     14.96 o
  -5   5   6        2.08        2.89      2.43 o
  -3   5   6        7.62        7.22      3.54 o
  -1   5   6      219.84      212.35      4.54 o
   1   5   6      114.51      128.98      4.27 o
   3   5   6     1239.80     1231.39     23.78 o
   5   5   6     1444.27     1464.79     24.21 o
   7   5   6     1177.67     1195.83     23.30 o
   9   5   6        2.04        6.53      3.87 o
  11   5   6       63.91       61.02      3.44 o
  13   5   6      163.73      172.96      6.99 o
  15   5   6      172.92      181.88     16.79 o
  17   5   6      128.95      116.56      9.83 o
  19   5   6      119.73       24.36     52.65 o
  21   5   6        2.68       10.14     10.71 o
 -20   6   6      270.77      284.43     16.70 o
 -18   6   6      225.51      235.49     17.92 o
 -16   6   6       16.23       26.58      6.16 o
 -14   6   6     1662.88     1626.59     29.53 o
 -12   6   6       26.79       26.56      5.42 o
 -10   6   6     1222.02     1184.93     37.46 o
  -8   6   6     1911.50     1838.67     59.30 o
  -6   6   6     1778.02     1573.75     92.17 o
  -4   6   6     1426.40     1398.83     33.92 o
  -2   6   6     1571.64     1534.54     52.92 o
   0   6   6     2065.40     2050.26     51.75 o
   2   6   6     1621.56     1642.45     52.41 o
   4   6   6     1140.74     1167.44     25.52 o
   6   6   6      557.70      547.65     17.91 o
   8   6   6     1180.01     1106.93     32.60 o
  10   6   6       21.57       27.39      7.44 o
  12   6   6       35.07       45.76      3.62 o
  14   6   6      593.45      596.01     52.05 o
  16   6   6      172.84      142.21     23.90 o
  18   6   6      162.28      134.41     26.72 o
 -15   7   6       67.85       77.91      9.07 o
 -13   7   6     1956.90     1948.41     59.90 o
 -11   7   6      307.88      348.09     19.16 o
  -9   7   6     1810.42     1753.47     50.56 o
  -7   7   6     1728.89     1620.68     47.41 o
  -5   7   6      734.82      768.42     84.08 o
  -3   7   6     1717.53     1777.56     63.16 o
  -1   7   6      928.18      971.07     36.92 o
   1   7   6      637.90      625.29     26.39 o
   3   7   6     3049.16     2920.67     79.99 o
   5   7   6      257.54      346.62     16.05 o
   7   7   6     2262.47     2299.01     52.21 o
   9   7   6      220.09      230.07     13.28 o
  11   7   6      327.46      312.13     19.31 o
  13   7   6     1118.06     1054.04     56.09 o
  15   7   6      448.24      392.07     49.05 o
 -10   8   6      695.45      672.09     28.24 o
  -8   8   6      383.26      381.22     19.24 o
  -6   8   6      195.97      194.23     14.76 o
  -4   8   6      527.06      503.52     28.98 o
  -2   8   6      168.00      136.93     25.36 o
   0   8   6      160.78      139.45     15.21 o
   2   8   6      187.60      217.22     19.33 o
   4   8   6     1550.01     1462.18     81.72 o
   6   8   6      169.05      185.52     16.05 o
   8   8   6      150.24      144.93     15.27 o
 -27   1   7        1.34        6.29     14.14 o
 -25   1   7        6.14        8.58      6.97 o
 -23   1   7        5.11        1.61      4.13 o
 -21   1   7       22.38       23.65      2.59 o
 -19   1   7      837.46      737.22     11.72 o
 -17   1   7       78.66       45.62      3.04 o
 -15   1   7        2.40        3.21      1.44 o
 -13   1   7       40.33       40.20      2.26 o
 -11   1   7     1258.97     1226.66     13.75 o
  -9   1   7     1622.01     1546.99     15.67 o
  -7   1   7     1552.68     1650.62     15.77 o
  -5   1   7      933.81      949.34      9.31 o
  -3   1   7     1380.46     1462.85     14.14 o
  -1   1   7       47.65       35.20      1.39 o
   1   1   7     3023.24     3150.11     33.77 o
   3   1   7      362.61      377.25      5.39 o
   5   1   7      418.96      462.69      7.23 o
   7   1   7       67.15       63.03      2.30 o
   9   1   7     1630.81     1550.84     33.55 o
  11   1   7      145.97      136.14      4.90 o
  13   1   7      245.37      263.59      4.97 o
  15   1   7       33.50       35.78      3.20 o
  17   1   7      436.30      431.50      7.86 o
  19   1   7      239.20      221.91      8.23 o
  21   1   7       21.54       37.14      4.42 o
  23   1   7        0.83       -2.26      3.46 o
  25   1   7      137.27      139.77      8.43 o
 -26   2   7       76.23       71.11     15.02 o
 -24   2   7      802.13      868.29     22.98 o
 -22   2   7       86.17       76.56      4.62 o
 -20   2   7      246.72      229.99      5.51 o
 -18   2   7      511.21      538.06      9.96 o
 -16   2   7      637.74      678.48     11.47 o
 -14   2   7      418.69      402.12      6.68 o
 -12   2   7     2157.38     2143.72     30.99 o
 -10   2   7       61.79       70.65      3.10 o
  -8   2   7     3827.77     3610.68     33.00 o
  -6   2   7     4044.09     3700.40     32.78 o
  -4   2   7     4320.89     4000.74     36.08 o
  -2   2   7      182.47      133.73      2.11 o
   0   2   7     1388.29     1767.32     19.85 o
   2   2   7     1606.21     1817.47     18.89 o
   4   2   7      871.16      820.32     10.26 o
   6   2   7       23.49       39.03      2.01 o
   8   2   7     1755.96     1621.47     27.27 o
  10   2   7       38.59       37.77      5.77 o
  12   2   7       88.16       74.86      3.13 o
  14   2   7      794.21      790.91     14.32 o
  16   2   7     1394.91     1441.59     26.05 o
  18   2   7     1762.30     1724.58     30.22 o
  20   2   7       15.82       10.54      3.46 o
  22   2   7      275.94      274.16     12.01 o
  24   2   7      295.81      334.87     16.57 o
 -25   3   7      185.73      157.69     10.50 o
 -23   3   7     1746.48     1734.77     42.12 o
 -21   3   7     1703.71     1712.80     34.98 o
 -19   3   7     2359.66     2307.05     34.10 o
 -17   3   7      817.38      849.67     14.93 o
 -15   3   7     1608.10     1572.37     23.26 o
 -13   3   7     3167.80     3088.16     39.41 o
 -11   3   7      725.12      699.24     10.54 o
  -9   3   7    11556.20    11433.67    128.03 o
  -7   3   7    11432.50    11876.05    124.10 o
  -5   3   7     2340.07     2305.11     22.92 o
  -3   3   7     3210.36     3190.78     35.14 o
  -1   3   7     2616.17     2537.61     28.19 o
   1   3   7     5199.25     5616.76     54.68 o
   3   3   7     1150.75     1158.28     15.40 o
   5   3   7      858.80      875.05     10.85 o
   7   3   7     3434.07     3452.59     51.12 o
   9   3   7     1082.36     1104.01     22.88 o
  11   3   7      795.22      854.83     16.24 o
  13   3   7     1520.69     1534.36     34.49 o
  15   3   7     2225.59     2226.31     51.18 o
  17   3   7     2239.48     2210.44     44.54 o
  19   3   7     1556.19     1554.09     38.67 o
  21   3   7      784.55      816.51     23.18 o
  23   3   7      493.57      467.23     20.33 o
 -24   4   7      289.07      303.89     15.12 o
 -22   4   7      490.24      489.91     19.68 o
 -20   4   7      579.78      610.55     13.76 o
 -18   4   7      410.70      430.30     21.17 o
 -16   4   7      717.11      789.59     20.97 o
 -14   4   7      772.32      816.49     17.28 o
 -12   4   7      376.21      431.22      9.43 o
 -10   4   7     4400.63     4549.74     62.76 o
  -8   4   7     5101.24     4905.19     62.89 o
  -6   4   7    10258.39    10292.94    148.39 o
  -4   4   7     3177.81     3199.46     43.38 o
  -2   4   7     3866.89     3756.67     54.46 o
   0   4   7     4324.76     4168.40     46.40 o
   2   4   7     4104.44     4171.75     58.79 o
   4   4   7     4885.56     5100.50     70.05 o
   6   4   7     2810.43     2660.49     42.42 o
   8   4   7     4265.97     4264.08     82.60 o
  10   4   7      663.42      698.38     15.46 o
  12   4   7      390.68      408.60     13.38 o
  14   4   7     2661.76     2654.65     61.06 o
  16   4   7     1114.04      598.69     36.93 o
  18   4   7     1051.40     1094.96     31.89 o
  22   4   7      142.39      123.04     42.83 o
 -21   5   7     1222.13     1245.58     34.29 o
 -19   5   7      893.84      942.72     24.26 o
 -17   5   7     1187.78     1285.35     32.81 o
 -15   5   7      396.66      464.03     12.16 o
 -13   5   7     1504.52     1584.91     26.48 o
 -11   5   7       25.23       31.49      3.60 o
  -9   5   7     2774.53     2626.52     64.59 o
  -7   5   7     1476.40     1431.31     63.34 o
  -5   5   7      350.72      335.52     11.95 o
  -3   5   7      264.81      252.39     20.71 o
  -1   5   7       19.98       38.11      7.27 o
   1   5   7       10.43       17.31      8.73 o
   3   5   7       76.72       82.22      5.86 o
   5   5   7      330.80      271.92     19.27 o
   7   5   7     1242.30      605.95     48.72 o
   9   5   7      456.94      454.23     13.15 o
  11   5   7      374.13      344.63     10.30 o
  13   5   7      349.27      378.44     14.17 o
  15   5   7      558.96      577.25     21.08 o
  17   5   7      762.28      824.03     35.75 o
  19   5   7      615.09      631.69    103.72 o
 -18   6   7      269.62      307.49     13.96 o
 -16   6   7      260.25      268.59     10.54 o
 -14   6   7       81.26       86.59      5.36 o
 -12   6   7      496.33      506.50     13.95 o
 -10   6   7     1859.72     1848.55     48.04 o
  -8   6   7      312.70      300.85     17.72 o
  -6   6   7     1439.50     1300.40     59.51 o
  -4   6   7     1849.81     1744.20     69.87 o
  -2   6   7      708.17      701.33     32.74 o
   0   6   7     1085.53     1065.48     38.82 o
   2   6   7     1152.98     1196.13     39.23 o
   4   6   7     2966.60     2931.13     76.84 o
   6   6   7     1067.04     1107.87     43.86 o
   8   6   7      315.73      310.65     15.09 o
  10   6   7      683.89      705.20     20.96 o
  12   6   7      368.46      403.98     13.44 o
  14   6   7      239.85      222.53      9.90 o
  16   6   7      211.55      276.53     19.25 o
 -15   7   7      157.62      184.31     13.61 o
 -13   7   7        2.50        7.11      6.21 o
 -11   7   7      608.08      588.17     24.16 o
  -9   7   7      153.61      170.94     14.73 o
  -7   7   7       79.12       78.06      8.66 o
  -5   7   7      514.68      482.12     27.81 o
  -3   7   7      233.09      200.37     48.72 o
  -1   7   7       14.59       19.74      8.84 o
   1   7   7      271.31      274.58     16.42 o
   3   7   7       56.15       74.39      9.18 o
   5   7   7     1736.46     1522.64    124.66 o
   7   7   7        1.34        5.82     10.70 o
   9   7   7       49.05       59.14     12.68 o
  11   7   7      194.19      209.27     18.58 o
  13   7   7      121.63      119.45     14.88 o
  -8   8   7       18.69       19.18      8.64 o
  -6   8   7       22.49       26.71      8.20 o
  -4   8   7       71.74       65.76      9.78 o
  -2   8   7       80.50       77.17     14.14 o
   0   8   7        1.13       -0.53      9.91 o
   2   8   7        7.90       -1.57     11.79 o
   4   8   7       23.88       37.72     25.93 o
   6   8   7       28.12       22.00     15.72 o
 -24   0   8      565.30      528.79     78.58 o
 -22   0   8     1164.53     1018.99     75.40 o
 -20   0   8     4373.81     4058.94    152.31 o
 -18   0   8     9584.22     9275.20    240.20 o
 -16   0   8     3403.60     3624.31     65.79 o
 -14   0   8     7979.76     7587.02    148.16 o
 -12   0   8     8684.43     8579.23    116.34 o
 -10   0   8     2104.60     2294.50     29.59 o
  -8   0   8    20751.66    20715.08    311.74 o
  -6   0   8    14222.48    14612.13    205.02 o
  -4   0   8     4973.34     5182.66    111.66 o
  -2   0   8       20.32       34.41      4.66 o
   0   0   8      737.37     1061.89     16.71 o
   2   0   8    11331.96    12701.60    162.11 o
   4   0   8     1300.01     1073.69     16.02 o
   6   0   8      497.93      438.81     16.57 o
   8   0   8     7962.00     8335.45    144.88 o
  10   0   8      117.21      119.68      7.21 o
  12   0   8     2811.99     2848.65    109.18 o
  14   0   8     1730.26     1754.30     35.52 o
  16   0   8     2958.79     3010.58     54.93 o
  18   0   8     2699.55     2593.68     47.79 o
  20   0   8      376.71      364.40     14.23 o
  22   0   8     1073.90      908.72     70.65 o
  24   0   8      889.87      923.43     35.47 o
 -25   1   8       60.93       48.11      8.43 o
 -23   1   8      413.65      384.04     22.68 o
 -21   1   8      306.19      325.19      9.51 o
 -19   1   8     1071.32      933.29     17.10 o
 -17   1   8       39.05       53.20      3.22 o
 -15   1   8     1169.34     1112.08     16.26 o
 -13   1   8     1210.43     1240.02     15.93 o
 -11   1   8      554.95      535.91      6.67 o
  -9   1   8     6682.32     6529.39     61.10 o
  -7   1   8     1465.00     1642.10     16.06 o
  -5   1   8     4368.55     4643.94     40.05 o
  -3   1   8     2622.51     2567.66     23.81 o
  -1   1   8      620.07      602.03      6.72 o
   1   1   8      817.89      899.45     14.72 o
   3   1   8     3511.73     3659.65     38.22 o
   5   1   8     2688.22     2699.58     34.72 o
   7   1   8     5478.77     5496.40     69.25 o
   9   1   8     5535.29     5565.18     79.49 o
  11   1   8     1145.70     1165.63     18.28 o
  13   1   8      852.64      820.87     16.92 o
  15   1   8     1373.87     1387.94     23.53 o
  17   1   8     1587.08     1603.03     26.08 o
  19   1   8     1230.10     1201.00     25.34 o
  21   1   8       22.21       12.71      4.67 o
  23   1   8       91.88       98.36      6.68 o
 -24   2   8        5.18        3.56      5.70 o
 -22   2   8      426.65      399.70     12.78 o
 -20   2   8      476.33      451.63     19.40 o
 -18   2   8     1213.26     1247.71     18.14 o
 -16   2   8      396.63      450.94      8.06 o
 -14   2   8     1528.60     1470.76     20.02 o
 -12   2   8      153.82      161.69      5.24 o
 -10   2   8     1473.77     1554.62     20.33 o
  -8   2   8     3271.59     3154.81     32.62 o
  -6   2   8     2644.97     2662.24     27.87 o
  -4   2   8       79.31       70.82      2.47 o
  -2   2   8      220.91      191.27      3.56 o
   0   2   8        7.38       13.19      1.08 o
   2   2   8      349.62      381.54      6.67 o
   4   2   8      148.33      112.46      3.40 o
   6   2   8      635.25      553.80      8.30 o
   8   2   8     2900.99     2794.69     37.83 o
  10   2   8      326.38      310.44      7.74 o
  12   2   8      762.14      765.63     15.51 o
  14   2   8      516.48      502.67     14.00 o
  16   2   8      362.84      366.46      9.57 o
  18   2   8      390.65      417.00     10.34 o
  20   2   8      271.91      284.61     15.97 o
  22   2   8       23.94       28.90      8.51 o
  24   2   8      163.44      194.21     12.07 o
 -23   3   8      176.75      172.52      8.36 o
 -21   3   8      182.67      190.81      7.64 o
 -19   3   8      200.56      209.44      7.27 o
 -17   3   8     1105.65     1049.32     16.30 o
 -15   3   8      322.85      335.18      8.10 o
 -13   3   8      285.62      286.46      6.84 o
 -11   3   8      276.66      311.68      7.09 o
  -9   3   8     6452.27     6315.85     70.81 o
  -7   3   8       46.30       47.18      2.38 o
  -5   3   8     1168.75     1160.83     15.93 o
  -3   3   8      422.84      341.65      6.58 o
  -1   3   8      515.68      573.63      9.37 o
   1   3   8        5.95        7.60      1.56 o
   3   3   8     1643.21     1630.35     25.88 o
   5   3   8      259.41      269.28      8.89 o
   7   3   8     2637.16     2667.00     44.20 o
   9   3   8      874.26      900.25     20.80 o
  11   3   8     1108.42     1136.93     37.87 o
  13   3   8      152.89      177.71      8.27 o
  15   3   8      225.69      214.96     12.87 o
  17   3   8      117.73      119.43     11.86 o
  19   3   8      311.00      295.52     16.33 o
  21   3   8       65.09       60.77     10.61 o
  23   3   8      116.70      110.84     15.32 o
 -22   4   8        1.82        0.41      4.22 o
 -20   4   8       99.21      117.46      6.56 o
 -18   4   8        5.44        7.97      3.24 o
 -16   4   8      129.13      136.11      6.68 o
 -14   4   8        0.00        5.60      2.22 o
 -12   4   8      170.09      165.60      6.78 o
 -10   4   8      689.61      721.27     14.44 o
  -8   4   8      550.95      588.37     19.02 o
  -6   4   8       29.40       33.27      3.48 o
  -4   4   8      267.19      241.69      6.45 o
  -2   4   8       81.13       94.67      4.29 o
   0   4   8       43.71       40.60      2.79 o
   2   4   8       29.87       37.92      3.18 o
   4   4   8       50.98       47.33      3.04 o
   6   4   8      142.08      152.81     11.49 o
   8   4   8       14.60       18.88      5.18 o
  10   4   8      110.28      103.19      8.19 o
  12   4   8      114.53      107.29      6.01 o
  14   4   8      117.46      123.41      8.85 o
  16   4   8        9.88       17.35      5.81 o
  18   4   8       11.38       17.72     28.68 o
  20   4   8       82.37       71.75     23.57 o
 -21   5   8       19.02       13.64      5.82 o
 -19   5   8       39.59       46.71      5.31 o
 -17   5   8      215.27      228.31      9.48 o
 -15   5   8      299.08      304.38      8.63 o
 -13   5   8      672.93      685.56     15.90 o
 -11   5   8       68.51       86.98      5.90 o
  -9   5   8      171.38      156.06      8.52 o
  -7   5   8     1029.46     1024.04     38.90 o
  -5   5   8       52.02       43.11      6.14 o
  -3   5   8        1.57       -2.69      4.45 o
  -1   5   8      107.41       99.80     10.14 o
   1   5   8        4.61        3.42      3.79 o
   3   5   8      174.07      157.31      7.59 o
   5   5   8        1.90        3.47      2.70 o
   7   5   8       70.76       76.80      6.25 o
   9   5   8      385.56      378.42     10.98 o
  11   5   8       17.84       11.86      3.48 o
  13   5   8        5.35        5.69      4.65 o
  15   5   8      449.80      439.59     13.07 o
  17   5   8        1.37       23.63     13.44 o
  19   5   8       60.59       58.48     31.82 o
 -18   6   8      156.83      181.09     10.16 o
 -16   6   8      444.93      439.57     15.30 o
 -14   6   8       81.65       94.82      6.79 o
 -12   6   8      442.77      452.22     15.65 o
 -10   6   8      156.08      172.00      9.44 o
  -8   6   8      991.24      941.03     30.17 o
  -6   6   8     1598.64     1572.18     44.09 o
  -4   6   8        8.29       20.76      5.30 o
  -2   6   8     1197.30     1165.46     60.47 o
   0   6   8      396.53      393.72     18.88 o
   2   6   8      314.71      305.98     19.15 o
   4   6   8     1158.48     1134.75     42.29 o
   6   6   8      565.49      602.90     18.37 o
   8   6   8     1202.26     1244.47     30.70 o
  10   6   8      601.41      592.53     16.27 o
  12   6   8       91.20      110.54      7.15 o
  14   6   8     1051.48     1093.45     43.30 o
  16   6   8      103.71       40.07     18.86 o
 -13   7   8      859.94      839.56     40.70 o
 -11   7   8      981.32      924.91     39.29 o
  -9   7   8     1379.84     1332.38     77.73 o
  -7   7   8     1613.41     1670.96     60.51 o
  -5   7   8      910.53      890.10     50.03 o
  -3   7   8     1129.33     1083.34     75.42 o
  -1   7   8      305.46      324.60     32.36 o
   1   7   8      446.08      453.61     22.65 o
   3   7   8      412.51      221.59     51.86 o
   5   7   8     1507.82     1546.94     90.94 o
   7   7   8      348.63      382.56     21.90 o
   9   7   8      509.97      552.36     26.84 o
  11   7   8      593.39      653.18     30.50 o
  -4   8   8      283.87      295.63     39.29 o
  -2   8   8      218.58      196.28     23.97 o
   0   8   8       21.19       24.36     11.00 o
 -25   1   9       32.66       31.49      5.94 o
 -23   1   9       82.79       85.60      7.26 o
 -21   1   9      134.55      133.18      6.44 o
 -19   1   9      256.02      227.59      7.58 o
 -17   1   9        2.57        4.12      2.31 o
 -15   1   9      549.78      506.21      9.89 o
 -13   1   9      239.96      227.20      5.07 o
 -11   1   9      387.69      386.40      6.18 o
  -9   1   9     1234.10     1184.45     13.14 o
  -7   1   9     1053.93     1018.08     12.79 o
  -5   1   9      802.39      821.65      9.62 o
  -3   1   9       18.47       21.49      1.08 o
  -1   1   9       34.47       41.08      1.72 o
   1   1   9      213.91      224.52      4.04 o
   3   1   9      761.06      827.16     10.93 o
   5   1   9      744.48      727.14     11.95 o
   7   1   9      260.07      262.59     11.35 o
   9   1   9     3887.79     4012.88     57.39 o
  11   1   9      119.78      117.82      5.62 o
  13   1   9      147.60      133.72      7.27 o
  15   1   9      256.87      276.59      6.93 o
  17   1   9      238.32      244.64      6.57 o
  19   1   9       58.42       59.17      4.60 o
  21   1   9       31.95       13.91      6.39 o
  23   1   9       47.85       41.24      5.90 o
 -24   2   9       17.32       23.14      5.10 o
 -22   2   9      416.29      399.25     13.54 o
 -20   2   9      841.49      809.42     16.46 o
 -18   2   9     1809.02     1745.59     30.52 o
 -16   2   9      208.86      264.95      7.06 o
 -14   2   9     1185.26     1203.38     20.23 o
 -12   2   9     1159.40     1206.88     21.40 o
 -10   2   9      101.61       86.64      3.04 o
  -8   2   9     4562.26     4549.48     50.20 o
  -6   2   9      665.29      706.46      8.65 o
  -4   2   9        6.32        7.50      1.12 o
  -2   2   9        9.03       13.58      1.19 o
   0   2   9       96.93       78.84      2.57 o
   2   2   9     2529.68     2582.41     30.27 o
   4   2   9        9.75       11.70      4.03 o
   6   2   9      461.56      441.66      5.95 o
   8   2   9     1955.75     1903.64     32.36 o
  10   2   9      685.24      677.98     23.08 o
  12   2   9       53.02       57.66      4.69 o
  14   2   9       91.03       87.09      4.40 o
  16   2   9      269.50      262.92      7.84 o
  18   2   9       96.55       90.77      5.44 o
  20   2   9       41.00       46.81      4.73 o
  22   2   9      115.18      134.18      8.98 o
 -23   3   9     1105.32     1146.93     23.24 o
 -21   3   9      821.25      796.02     17.18 o
 -19   3   9     1945.91     1909.95     34.62 o
 -17   3   9     2915.02     2917.39     54.17 o
 -15   3   9     3468.41     3349.56     60.58 o
 -13   3   9     2220.20     2180.55     34.72 o
 -11   3   9     1664.11     1548.01     26.88 o
  -9   3   9     1334.82     1189.89     21.40 o
  -7   3   9     3792.38     3662.10     50.19 o
  -5   3   9     2940.78     3000.85     40.25 o
  -3   3   9      936.09      939.89     14.89 o
  -1   3   9     1197.31     1084.66     24.70 o
   1   3   9      362.81      397.01      8.65 o
   3   3   9     2627.34     2705.57     53.31 o
   5   3   9     2720.31     2676.58     36.13 o
   7   3   9     2750.90     2749.70     46.94 o
   9   3   9     4591.31     4765.71     77.52 o
  11   3   9       57.98       68.10      4.85 o
  13   3   9      503.00      484.68     14.96 o
  15   3   9     1553.47     1614.17     31.74 o
  17   3   9      336.01      319.60     14.37 o
  19   3   9      760.01      791.45     42.43 o
  21   3   9       85.38       92.13      9.61 o
 -22   4   9     1117.37     1261.58     28.17 o
 -20   4   9      308.64      320.31      9.66 o
 -18   4   9     1424.27     1548.81     32.67 o
 -16   4   9      946.82     1021.95     19.86 o
 -14   4   9      717.39      786.18     18.53 o
 -12   4   9      268.99      286.05      7.46 o
 -10   4   9      216.82      236.22      6.94 o
  -8   4   9     3028.93     3107.06     50.24 o
  -6   4   9     1386.78     1488.58     29.25 o
  -4   4   9      194.01      238.77     15.29 o
  -2   4   9     2798.59     2713.28     61.51 o
   0   4   9      774.82      821.60     21.49 o
   2   4   9     1285.06     1305.41     31.88 o
   4   4   9     3111.39     3167.06     65.65 o
   6   4   9     4376.40     4365.85    140.14 o
   8   4   9     4442.93     4290.53     95.64 o
  10   4   9      948.29      958.39     25.73 o
  12   4   9     1618.95     1638.22     32.34 o
  14   4   9     1224.36      510.13     98.22 o
  16   4   9      510.77      522.37     34.18 o
  18   4   9      605.98      297.38     23.02 o
  20   4   9      666.63      701.04     37.72 o
 -19   5   9     1423.19     1570.47     38.82 o
 -17   5   9     1675.62     1763.46     47.00 o
 -15   5   9      752.51      733.52     18.60 o
 -13   5   9      698.05      717.93     15.38 o
 -11   5   9      997.07     1070.33     26.43 o
  -9   5   9     2535.87     2510.58     47.53 o
  -7   5   9      540.57      550.04     23.02 o
  -5   5   9     1522.30     1509.11     47.52 o
  -3   5   9      452.57      460.63     10.59 o
  -1   5   9       67.00       72.08      5.17 o
   1   5   9       18.85       18.40      2.81 o
   3   5   9      369.37      386.66     12.13 o
   5   5   9      214.89      214.26      8.54 o
   7   5   9      219.48      217.98      8.86 o
   9   5   9       15.75       18.29      8.24 o
  11   5   9      144.56      166.26      8.00 o
  13   5   9        7.98        9.32      3.91 o
  15   5   9      134.23      122.57     41.49 o
  17   5   9       24.98       26.87     12.42 o
 -16   6   9      168.36      170.22     10.84 o
 -14   6   9       90.68       95.92      7.15 o
 -12   6   9      152.90      152.88     11.47 o
 -10   6   9      166.54      159.56      9.63 o
  -8   6   9      319.78      284.51     16.79 o
  -6   6   9      466.73      472.98     19.89 o
  -4   6   9      770.59      782.27     37.06 o
  -2   6   9      571.78      571.59     37.14 o
   0   6   9       52.73       58.21     11.49 o
   2   6   9      487.14      478.00     19.72 o
   4   6   9      910.91      919.16     36.24 o
   6   6   9     1588.50     1667.16     72.07 o
   8   6   9      389.57      406.14     14.99 o
  10   6   9      434.64      447.82     17.58 o
  12   6   9      526.06      529.21     34.57 o
  14   6   9      216.79      243.64     23.66 o
 -11   7   9      791.30      780.70     39.03 o
  -9   7   9      114.33      114.46     14.63 o
  -7   7   9      182.21      159.08     19.38 o
  -5   7   9      494.64      488.92     30.87 o
  -3   7   9      458.19      431.38     31.45 o
  -1   7   9        1.86       11.08      7.89 o
   1   7   9      174.13      200.32     21.77 o
   3   7   9      115.99       99.34     52.65 o
   7   7   9        8.48       17.62      8.57 o
   9   7   9      129.61      146.83     16.80 o
 -24   0  10     1218.48     1196.06    190.91 o
 -20   0  10     2691.56     2419.57    344.17 o
 -18   0  10     3409.34     3202.24     64.20 o
 -16   0  10     2320.68     2397.84     60.31 o
 -14   0  10     5077.74     5107.10     96.38 o
 -12   0  10     4999.39     4940.37    110.14 o
 -10   0  10      347.81      324.23      9.62 o
  -8   0  10     9551.11     9555.36    123.30 o
  -6   0  10     3784.30     3819.60     50.65 o
  -4   0  10     4728.48     4716.18     62.09 o
  -2   0  10     3980.28     3809.47     63.09 o
   0   0  10     4891.34     4801.34     76.72 o
   2   0  10     3759.00     3759.30     82.73 o
   4   0  10     1798.22     1893.90     61.58 o
   6   0  10     2887.51     2903.54     76.40 o
   8   0  10     2865.91     2824.51     86.81 o
  12   0  10      460.84      457.25     23.57 o
  14   0  10      261.14      218.52     27.11 o
  16   0  10      485.07      501.13     20.05 o
  18   0  10      308.08      324.05     14.47 o
  20   0  10      594.72      611.63     20.95 o
  22   0  10      270.22      317.61     30.91 o
 -23   1  10      384.14      372.20     14.79 o
 -21   1  10      802.32      719.56     24.83 o
 -19   1  10     1045.25     1078.21     23.53 o
 -17   1  10     1438.21     1433.97     23.18 o
 -15   1  10      462.36      476.44      9.69 o
 -13   1  10      205.36      193.12      5.09 o
 -11   1  10       29.97       45.26      2.89 o
  -9   1  10     2124.36     2067.62     23.04 o
  -7   1  10     6716.72     6589.85     75.44 o
  -5   1  10      337.47      340.69      6.02 o
  -3   1  10      133.76      131.21      3.50 o
  -1   1  10      753.29      626.54      9.43 o
   1   1  10     1035.64     1074.65     15.76 o
   3   1  10     2999.48     3186.29     43.72 o
   5   1  10     2961.09     2934.63     46.15 o
   7   1  10     1383.72     1461.97     30.21 o
   9   1  10     7211.18     7287.01    173.43 o
  11   1  10      212.47      214.30     15.61 o
  13   1  10     1287.32     1285.39     27.26 o
  15   1  10      750.85      794.64     13.92 o
  17   1  10      262.33      247.32      9.80 o
  19   1  10      427.86      431.94     14.11 o
  21   1  10      244.40      275.06     12.29 o
 -22   2  10      277.15      300.61     13.42 o
 -20   2  10       88.36       87.47      6.29 o
 -18   2  10     1077.26     1044.97     20.99 o
 -16   2  10     1205.51     1210.60     21.30 o
 -14   2  10      101.38      128.27      5.77 o
 -12   2  10      369.38      370.91     10.21 o
 -10   2  10       24.10       20.86      4.49 o
  -8   2  10     2011.14     2126.79     29.86 o
  -6   2  10      149.62      162.66      4.31 o
  -4   2  10      633.80      631.01      9.30 o
  -2   2  10     1657.14     1526.84     18.24 o
   0   2  10      177.99      198.72      4.80 o
   2   2  10        4.76        4.76      1.46 o
   4   2  10     1873.68     1887.91     29.05 o
   6   2  10      633.00      609.03     11.20 o
   8   2  10      443.09      454.18     16.76 o
  10   2  10      263.72      281.62     11.66 o
  12   2  10        3.23        2.08      2.42 o
  14   2  10      114.09      117.17      5.27 o
  16   2  10        5.99       10.54      4.16 o
  18   2  10       98.08      101.51      9.24 o
  20   2  10      289.67      286.48     12.33 o
 -21   3  10       38.61       26.33      4.29 o
 -19   3  10      548.77      623.83     15.15 o
 -17   3  10      815.73      774.16     20.56 o
 -15   3  10        7.52        9.47      4.13 o
 -13   3  10      417.29      402.89     10.45 o
 -11   3  10      351.57      350.63      7.87 o
  -9   3  10      939.88      897.59     18.41 o
  -7   3  10      107.65       87.49      5.88 o
  -5   3  10      219.33      215.10      5.46 o
  -3   3  10     1039.74     1043.97     15.26 o
  -1   3  10      399.82      393.00      9.84 o
   1   3  10        4.34        5.05      2.06 o
   3   3  10      139.87      148.38      5.65 o
   5   3  10      754.07      754.15     17.62 o
   7   3  10      256.36      235.82      8.41 o
   9   3  10      146.21      142.22      6.49 o
  11   3  10      186.31      187.31     11.38 o
  13   3  10       78.80       78.09      7.89 o
  15   3  10       74.01       57.74      7.03 o
  17   3  10        3.48        0.71      4.19 o
  19   3  10      284.72      326.67     23.57 o
 -20   4  10        0.04       -1.75      5.50 o
 -18   4  10        4.26        5.66      6.21 o
 -16   4  10      153.57      168.11      8.00 o
 -14   4  10      150.32      132.57      7.12 o
 -12   4  10       39.83       35.93      3.09 o
 -10   4  10        8.58        3.06      3.47 o
  -8   4  10       35.13       45.95      3.74 o
  -6   4  10        0.56        0.44      2.30 o
  -4   4  10       79.12       88.31      5.81 o
  -2   4  10       24.34       25.90      4.69 o
   0   4  10      367.99      327.68     14.57 o
   2   4  10       92.47      107.30      6.50 o
   4   4  10      320.50      330.22     14.35 o
   6   4  10       12.66       16.35      5.37 o
   8   4  10       78.90       75.86      6.16 o
  10   4  10        1.53       -1.74      5.60 o
  12   4  10       24.62       15.31      3.98 o
  14   4  10       57.16       61.99      8.51 o
  16   4  10       59.64       51.61     21.61 o
  18   4  10       87.43      101.53     25.15 o
 -17   5  10      403.26      444.17     17.83 o
 -15   5  10      153.06      153.47      8.44 o
 -13   5  10       75.11       74.22      6.72 o
 -11   5  10       22.22       24.15      4.41 o
  -9   5  10      190.67      197.72      7.90 o
  -7   5  10       78.01       77.52      6.80 o
  -5   5  10      324.38      330.27     16.57 o
  -3   5  10       46.02       32.11      3.41 o
  -1   5  10      694.52      619.36     14.94 o
   1   5  10        1.93       -2.56      2.56 o
   3   5  10      351.17      327.88     17.41 o
   5   5  10        0.96        7.62      5.87 o
   7   5  10      259.28      242.88     27.43 o
   9   5  10        2.59        3.35      6.55 o
  11   5  10        6.56        3.62      6.08 o
  13   5  10       36.52       33.40     27.50 o
  15   5  10       49.80       45.44     11.89 o
 -14   6  10      184.98      176.83      9.66 o
 -12   6  10        3.30        3.15      6.41 o
 -10   6  10      101.46       96.31     10.18 o
  -8   6  10       28.64       28.26      8.11 o
  -6   6  10      184.01      188.97     11.76 o
  -4   6  10       84.25       97.47      9.60 o
  -2   6  10      427.38      394.58     20.42 o
   0   6  10      244.61      222.41     20.38 o
   2   6  10      278.03      190.94     32.22 o
   4   6  10      627.54      644.78     44.88 o
   6   6  10      635.23      652.66     31.92 o
   8   6  10      710.48      736.85     33.06 o
  10   6  10      234.03      276.11     20.27 o
  12   6  10      387.81      430.50     24.17 o
  -9   7  10      675.01      698.44     43.51 o
  -7   7  10      379.60      387.85     20.20 o
  -5   7  10     1481.96     1165.35     46.80 o
  -3   7  10      434.73      492.75     34.95 o
  -1   7  10      847.43      777.16     61.47 o
   1   7  10      314.30      323.57     30.54 o
   3   7  10      828.67      760.10    114.72 o
   5   7  10      464.39      396.23     65.57 o
   7   7  10      865.91      926.75     40.84 o
 -23   1  11      182.98      201.76     13.90 o
 -21   1  11      401.33      381.47     18.96 o
 -19   1  11       26.73       22.46      3.67 o
 -17   1  11       75.71       96.36      5.81 o
 -15   1  11      131.46      122.31      5.58 o
 -13   1  11        7.36        7.92      2.25 o
 -11   1  11        3.42       -2.01      2.01 o
  -9   1  11      455.19      430.85     13.39 o
  -7   1  11     2891.09     2747.21     40.35 o
  -5   1  11        8.96        7.50      1.83 o
  -3   1  11        6.49        1.41      1.76 o
  -1   1  11      333.44      311.39      8.97 o
   1   1  11      666.01      640.15     12.57 o
   3   1  11      168.74      181.94      6.57 o
   5   1  11        1.91        1.75      1.90 o
   7   1  11      113.01      129.56      7.12 o
   9   1  11      718.32      713.32     23.05 o
  11   1  11       59.57       34.26      8.28 o
  13   1  11      146.07      164.33      8.84 o
  15   1  11       35.57       36.46      4.84 o
  17   1  11      132.37      128.20      7.91 o
  19   1  11        9.24       11.80      4.24 o
 -22   2  11      291.51      271.52     11.76 o
 -20   2  11      121.00      120.25      7.62 o
 -18   2  11       23.81       12.96      5.23 o
 -16   2  11      151.20      153.49      9.18 o
 -14   2  11      900.89      898.92     18.65 o
 -12   2  11       40.57       44.92      3.13 o
 -10   2  11        7.99       14.60      3.69 o
  -8   2  11      131.63      141.29      5.76 o
  -6   2  11     1995.57     2065.72     26.98 o
  -4   2  11     1203.40     1194.89     17.91 o
  -2   2  11      380.64      375.92      8.08 o
   0   2  11     1842.18     1727.26     29.10 o
   2   2  11      156.15      177.83      5.90 o
   4   2  11       98.34       99.45      7.76 o
   6   2  11      511.96      520.09     13.88 o
   8   2  11      266.33      283.66      8.30 o
  10   2  11      621.38      616.55     13.86 o
  12   2  11      765.56      745.62     20.87 o
  14   2  11       85.97       91.21      7.36 o
  16   2  11      280.46      326.28     11.11 o
  18   2  11        1.64       -0.26     12.97 o
  20   2  11      159.75      195.64     28.34 o
 -21   3  11     1086.11     1132.70     28.13 o
 -19   3  11      288.80      265.79     10.51 o
 -17   3  11     2098.51     2138.98     43.31 o
 -15   3  11      616.96      613.75     14.63 o
 -13   3  11      827.63      765.22     18.57 o
 -11   3  11      394.28      381.37      8.46 o
  -9   3  11      527.56      497.74     10.28 o
  -7   3  11     5163.05     5138.02     73.06 o
  -5   3  11     1487.24     1441.14     23.09 o
  -3   3  11     1417.26     1397.24     20.67 o
  -1   3  11     4069.43     3907.62     56.38 o
   1   3  11      985.77     1074.32     19.05 o
   3   3  11     1602.18     1614.07     29.46 o
   5   3  11      850.92      862.34     21.03 o
   7   3  11     1087.36     1098.15     20.22 o
   9   3  11      968.85      949.71     18.88 o
  11   3  11      115.21      110.01      9.55 o
  13   3  11      231.73      227.72     10.71 o
  15   3  11      200.76      213.43     11.21 o
  17   3  11      188.86      187.14     13.64 o
  19   3  11      304.92      323.87     18.05 o
 -18   4  11     1603.32     1712.14     38.66 o
 -16   4  11      930.28      976.25     22.34 o
 -14   4  11       92.69      122.31      6.12 o
 -12   4  11      119.79      158.72      6.92 o
 -10   4  11      249.63      295.02     10.98 o
  -8   4  11       63.08       78.20      4.06 o
  -6   4  11      690.24      773.83     13.66 o
  -4   4  11     1267.74     1335.55     23.64 o
  -2   4  11      947.14      946.04     17.74 o
   0   4  11      675.83      647.40     13.64 o
   2   4  11      178.91      224.20     11.01 o
   4   4  11     2231.01     2124.55     67.87 o
   6   4  11      691.48      629.59     22.92 o
   8   4  11     1151.78     1150.69     62.66 o
  10   4  11     1033.12      974.10     72.83 o
  12   4  11      356.63      132.02     36.54 o
  14   4  11      280.46      322.69     66.01 o
  16   4  11      631.42      644.51     46.36 o
 -17   5  11      681.97      668.65     39.70 o
 -15   5  11      175.12      210.86      9.55 o
 -13   5  11      559.29      604.13     16.35 o
 -11   5  11      178.33      197.40      9.76 o
  -9   5  11      724.82      766.63     19.73 o
  -7   5  11      559.53      574.36     12.31 o
  -5   5  11     1598.99     1634.89     31.61 o
  -3   5  11     1129.20     1178.79     27.18 o
  -1   5  11     1182.96     1040.43     50.47 o
   1   5  11       66.00       78.59      8.02 o
   3   5  11      377.63      347.66     30.04 o
   5   5  11      399.12      309.08     37.20 o
   7   5  11      364.15      402.59     28.03 o
   9   5  11        4.12        8.60      8.20 o
  11   5  11      116.53       96.11     20.25 o
  13   5  11       39.67       26.67     16.89 o
 -12   6  11       48.52       46.15      8.21 o
 -10   6  11      224.91      242.58     14.30 o
  -8   6  11        8.71       16.02      8.00 o
  -6   6  11      102.04      115.39      8.40 o
  -4   6  11      478.37      455.68     18.29 o
  -2   6  11       66.60       68.70     10.92 o
   0   6  11       28.82       42.81      8.62 o
   2   6  11      141.29      102.76     28.93 o
   4   6  11      400.31      336.57     45.18 o
   6   6  11      320.86      322.05     18.96 o
   8   6  11      256.37      259.56     21.87 o
  10   6  11      458.89      464.94     25.21 o
  -3   7  11      336.57      267.41     27.72 o
  -1   7  11       17.52       17.90     13.92 o
   1   7  11       78.25       24.16     40.47 o
 -22   0  12      255.24      197.75     34.97 o
 -20   0  12      181.94      161.21     36.15 o
 -18   0  12       46.77       45.36     11.30 o
 -16   0  12     1725.00     1646.94     74.74 o
 -14   0  12     2779.08     2678.32     59.69 o
 -12   0  12      425.11      421.14     19.03 o
 -10   0  12     1942.52     1905.64     43.63 o
  -8   0  12      930.62      884.80     22.70 o
  -6   0  12    16691.31    17349.06    369.56 o
  -4   0  12     3009.81     1814.19    121.76 o
  -2   0  12     2434.17     2445.04     54.49 o
   0   0  12     6309.20     6256.92    134.33 o
   2   0  12      997.59     1159.20     27.67 o
   4   0  12      633.45      686.91     17.61 o
   6   0  12     2097.63     2189.84     69.48 o
  10   0  12     1838.69     1669.63     69.15 o
  12   0  12      154.05      112.72     22.00 o
  14   0  12      775.86      747.84    112.76 o
  16   0  12      674.48      742.33     23.02 o
  18   0  12       16.86       19.91      7.33 o
 -21   1  12      814.56      760.29     72.70 o
 -19   1  12       50.94       27.33      4.92 o
 -17   1  12      980.05      964.11     25.91 o
 -15   1  12      719.10      699.59     19.17 o
 -13   1  12      186.47      180.19      7.27 o
 -11   1  12      201.30      188.63      7.17 o
  -9   1  12      105.10      105.26      4.72 o
  -7   1  12     1368.47     1313.62     38.07 o
  -5   1  12      344.61      338.72      8.47 o
  -3   1  12      318.99      306.87     11.66 o
  -1   1  12     1240.47     1214.86     23.98 o
   1   1  12      137.84      147.86      5.26 o
   3   1  12        5.72        2.38      2.52 o
   5   1  12       59.44       70.81      5.61 o
   7   1  12      669.03      674.54     18.15 o
   9   1  12      250.48      238.63     27.35 o
  11   1  12      998.93      956.34     28.18 o
  13   1  12        3.38        0.71      3.73 o
  15   1  12      468.97      485.65     22.57 o
  17   1  12      561.85      598.43     17.41 o
  19   1  12      200.30      229.29     14.33 o
 -20   2  12       16.35        8.67      4.46 o
 -18   2  12      315.00      332.12     12.26 o
 -16   2  12      217.90      186.93     10.19 o
 -14   2  12       42.38       42.94      4.99 o
 -12   2  12      135.96      133.66      6.31 o
 -10   2  12      582.29      568.09     13.29 o
  -8   2  12       37.85       40.05      3.48 o
  -6   2  12     2210.85     2328.11     35.52 o
  -4   2  12      673.73      667.17     11.09 o
  -2   2  12      537.81      550.47     10.96 o
   0   2  12      519.88      515.32     10.17 o
   2   2  12       30.16       44.52      3.27 o
   4   2  12      304.76      281.80      8.44 o
   6   2  12      174.60      176.92      5.69 o
   8   2  12      127.98      129.93      5.47 o
  10   2  12      186.24      189.20      8.03 o
  12   2  12       57.87       54.82     11.46 o
  14   2  12        4.13        0.10      3.89 o
  16   2  12      169.18      184.58     12.39 o
  18   2  12        3.43       31.62     26.87 o
 -19   3  12       83.01       76.23      7.12 o
 -17   3  12      503.87      535.49     16.42 o
 -15   3  12      105.38      110.96      7.36 o
 -13   3  12       44.09       38.43      4.28 o
 -11   3  12       98.79       87.48      5.49 o
  -9   3  12      658.61      679.53     16.68 o
  -7   3  12      178.26      186.64      5.79 o
  -5   3  12     1792.96     1782.11     26.91 o
  -3   3  12      254.14      246.08      7.29 o
  -1   3  12      412.31      368.53      8.94 o
   1   3  12       22.85       12.51      2.91 o
   3   3  12      358.02      343.27      9.69 o
   5   3  12      415.22      417.83     13.75 o
   7   3  12      219.75      225.53      7.85 o
   9   3  12       52.77       49.26      5.20 o
  11   3  12      998.07     1003.79     29.28 o
  13   3  12       81.75       88.01     10.02 o
  15   3  12      108.77      115.12     14.54 o
  17   3  12        6.77        7.53      6.02 o
 -16   4  12       35.24       45.25      5.12 o
 -14   4  12       14.29       13.43      3.98 o
 -12   4  12        0.01        0.26      3.70 o
 -10   4  12      136.59      155.82      7.74 o
  -8   4  12      229.34      252.08      9.40 o
  -6   4  12       14.18       19.07      3.40 o
  -4   4  12        1.16        3.98      3.27 o
  -2   4  12       17.37       13.24      5.10 o
   0   4  12       68.99       55.98      5.44 o
   2   4  12       57.39       38.82      9.73 o
   4   4  12        3.15       11.01      7.92 o
   6   4  12       40.91       35.57      8.55 o
   8   4  12        1.16        4.26      7.81 o
  10   4  12        1.77       29.88     25.93 o
  12   4  12      131.74      114.51     26.91 o
  14   4  12      111.71      129.10     19.23 o
 -13   5  12      168.06      184.25      9.30 o
 -11   5  12       18.80       25.21      4.71 o
  -9   5  12       86.55       99.29      6.69 o
  -7   5  12      340.35      371.01     16.23 o
  -5   5  12       70.45       90.75      8.42 o
  -3   5  12      211.98      220.73     12.71 o
  -1   5  12      199.90      220.27     11.71 o
   1   5  12       62.79       58.61     10.96 o
   3   5  12       24.04       31.14      9.54 o
   5   5  12        1.06       12.26     11.25 o
   7   5  12        6.52       27.59     10.54 o
   9   5  12      131.65      132.22     12.68 o
  11   5  12       15.13        3.14     16.50 o
  -8   6  12      197.58      211.70     14.86 o
  -6   6  12      210.01      209.33     13.50 o
  -4   6  12      198.44      193.89     13.66 o
  -2   6  12      136.77      151.80     20.96 o
   0   6  12       95.45       80.59     12.55 o
   2   6  12        5.55        6.31     17.26 o
   4   6  12      263.54      201.00     28.30 o
   6   6  12       13.78       14.76      9.80 o
 -19   1  13        1.11       -2.70      4.98 o
 -17   1  13       40.84       23.91      7.77 o
 -15   1  13      555.78      566.69     26.54 o
 -13   1  13      182.13      181.43      7.56 o
 -11   1  13       78.04       69.24      4.06 o
  -9   1  13        2.15       -1.06      2.43 o
  -7   1  13      528.32      518.88     11.02 o
  -5   1  13       11.49        7.73      2.49 o
  -3   1  13       89.26       96.15      5.16 o
  -1   1  13       13.61       13.28      3.02 o
   1   1  13      125.98      103.06      4.94 o
   3   1  13      270.10      246.98      7.08 o
   5   1  13        2.32        2.28      2.71 o
   7   1  13      125.87      115.16      7.71 o
   9   1  13      122.66      123.70      8.81 o
  11   1  13       20.97       12.83      4.18 o
  13   1  13       12.30       -0.32     14.97 o
  15   1  13       81.65       73.18     11.57 o
  17   1  13      118.07      125.02     10.45 o
 -18   2  13       83.07      100.89      7.38 o
 -16   2  13      947.81      948.80     30.21 o
 -14   2  13      315.70      284.63     14.99 o
 -12   2  13       14.82       10.12      3.77 o
 -10   2  13      148.58      153.70      8.90 o
  -8   2  13      289.76      321.45      9.22 o
  -6   2  13     1937.32     1915.92     37.34 o
  -4   2  13       25.83       25.96      3.02 o
  -2   2  13      125.65      147.15      5.44 o
   0   2  13      792.22      795.11     15.08 o
   2   2  13        3.95        3.94      2.97 o
   4   2  13        6.80       10.29      2.89 o
   6   2  13      172.07      176.11     10.53 o
   8   2  13       86.65       75.94      6.71 o
  10   2  13      445.31      420.87     12.09 o
  12   2  13        3.26        0.65      4.64 o
  14   2  13      351.46      372.43     18.52 o
  16   2  13       20.29       22.79     10.27 o
 -17   3  13      541.44      547.91     17.21 o
 -15   3  13      788.60      852.48     23.11 o
 -13   3  13      922.42      964.92     22.76 o
 -11   3  13      867.75      839.34     24.04 o
  -9   3  13      741.11      750.95     18.05 o
  -7   3  13      777.30      805.44     19.61 o
  -5   3  13     1870.00     1940.53     38.20 o
  -3   3  13     1287.70     1303.70     27.62 o
  -1   3  13      689.89      716.06     15.17 o
   1   3  13      728.37      719.35     13.88 o
   3   3  13       63.89       72.73      6.30 o
   5   3  13      505.45      541.88     15.26 o
   7   3  13      434.32      460.55     14.90 o
   9   3  13      742.54      826.49     33.10 o
  11   3  13      733.66      715.45     40.47 o
  13   3  13       41.45       37.04     15.72 o
  15   3  13      371.48      405.88     20.86 o
 -14   4  13      491.82      597.09     18.04 o
 -12   4  13     1223.93     1361.65     26.91 o
 -10   4  13      241.26      240.99     12.16 o
  -8   4  13      312.60      385.56     11.69 o
  -6   4  13      801.44      887.08     21.58 o
  -4   4  13      336.99      380.80     10.74 o
  -2   4  13      278.41      340.45     10.47 o
   0   4  13      144.63      134.96      9.35 o
   2   4  13        4.86        8.89      7.26 o
   4   4  13      124.76      138.91     11.46 o
   6   4  13       44.37       64.56     11.51 o
   8   4  13      489.19      607.61     40.26 o
  10   4  13      265.93      318.82     24.15 o
  12   4  13      574.34      589.61     38.75 o
 -11   5  13      115.93      115.74     12.47 o
  -9   5  13      366.46      394.85     12.42 o
  -7   5  13       19.91       23.83      7.10 o
  -5   5  13     1424.76     1482.42     28.35 o
  -3   5  13      695.11      740.35     19.56 o
  -1   5  13      301.82      307.85     19.72 o
   1   5  13      333.92      393.99     26.36 o
   3   5  13      210.00      254.58     19.65 o
   5   5  13      285.15      277.85     20.55 o
   7   5  13      120.32      120.23     11.86 o
   9   5  13      169.14      194.37     19.97 o
  -2   6  13      294.94      298.15     36.40 o
   0   6  13        5.42        9.50     17.50 o
 -18   0  14       34.52       55.79     14.93 o
 -16   0  14     1906.39     1332.53     87.22 o
 -14   0  14      530.80      465.25     36.06 o
 -12   0  14      197.95      194.87     14.97 o
 -10   0  14      569.10      615.53     18.22 o
  -8   0  14     1351.51     1329.47     61.46 o
  -6   0  14      629.89      605.25     17.59 o
  -4   0  14      504.91      326.35     27.90 o
  -2   0  14     1624.28      941.41    166.19 o
   0   0  14     2308.23     2248.07     74.69 o
   2   0  14      728.36      659.72     42.84 o
   8   0  14     1443.17     1467.68     62.86 o
  12   0  14      679.17      299.38     40.86 o
  14   0  14      397.82      391.26     22.95 o
 -17   1  14      523.73      459.17     32.79 o
 -15   1  14     2169.84     2151.98     87.56 o
 -13   1  14     1063.91     1037.39     39.51 o
 -11   1  14      314.89      292.01     22.27 o
  -9   1  14      266.04      260.12      8.70 o
  -7   1  14      167.56      196.05      9.33 o
  -5   1  14      477.34      515.86     12.88 o
  -3   1  14      137.65      130.06      8.73 o
  -1   1  14       14.87       11.28      2.80 o
   1   1  14      409.80      350.54     17.59 o
   3   1  14      235.53      203.85      8.70 o
   5   1  14      108.06      115.71     10.60 o
   7   1  14      157.03       40.33     22.39 o
   9   1  14      398.39      421.71     40.21 o
  11   1  14       70.40       70.97      7.21 o
  13   1  14      194.71      236.70     16.44 o
  15   1  14       47.26       51.60      6.54 o
 -16   2  14      313.73      320.20     13.05 o
 -14   2  14       90.51       81.95      6.74 o
 -12   2  14      329.00      302.99     12.64 o
 -10   2  14        2.70        2.40      3.71 o
  -8   2  14      380.73      408.88     16.48 o
  -6   2  14       35.34       33.08      4.33 o
  -4   2  14      755.26      745.12     29.79 o
  -2   2  14       63.66       73.07      5.05 o
   0   2  14       95.59       74.60      4.88 o
   2   2  14       55.98       71.00      5.21 o
   4   2  14      110.29       95.63      7.21 o
   6   2  14       33.15       32.23      6.03 o
   8   2  14      409.87      426.55     15.51 o
  10   2  14       34.86       32.90     16.33 o
  12   2  14      488.90      483.53     19.35 o
  14   2  14       15.96        7.53      6.20 o
 -15   3  14        0.88        2.73      4.65 o
 -13   3  14      229.34      239.23     11.07 o
 -11   3  14       92.59      100.62      7.17 o
  -9   3  14      210.17      226.18     13.22 o
  -7   3  14       18.73       20.77      4.42 o
  -5   3  14      619.54      634.89     17.10 o
  -3   3  14      168.14      161.36      8.24 o
  -1   3  14       37.97       43.78      4.59 o
   1   3  14      133.93      159.42      8.95 o
   3   3  14      137.57      143.03     13.12 o
   5   3  14       18.08        9.36      7.41 o
   7   3  14       22.51       33.78      9.82 o
   9   3  14      243.37      281.19     44.00 o
  11   3  14       11.84        9.84     13.42 o
 -12   4  14        2.77        3.59      4.51 o
 -10   4  14       51.41       70.86      6.46 o
  -8   4  14      143.38      149.65      9.73 o
  -6   4  14      233.82      230.86     11.40 o
  -4   4  14      404.57      420.32     14.71 o
  -2   4  14        2.25        4.89      4.10 o
   0   4  14       46.64       55.46      7.15 o
   2   4  14        8.84       21.95      5.42 o
   4   4  14        0.02        8.56      7.77 o
   6   4  14        4.06        7.21      8.10 o
   8   4  14       24.50       49.77     14.06 o
  -7   5  14        0.81       -1.53      4.29 o
  -5   5  14      256.24      280.35     14.86 o
  -3   5  14      119.36      143.52     10.20 o
  -1   5  14      135.49      151.31     18.78 o
   1   5  14        9.40        9.44      9.12 o
   3   5  14       25.41       33.35     10.23 o
 -15   1  15      599.29      611.35     24.94 o
 -13   1  15        4.14        3.08      5.17 o
 -11   1  15       16.64        9.34      5.51 o
  -9   1  15       48.28       21.86     10.23 o
  -7   1  15      106.79      103.53      8.32 o
  -5   1  15        1.06       -3.00      3.00 o
  -3   1  15       11.81       11.79      4.31 o
  -1   1  15       25.77       24.98      3.74 o
   1   1  15      132.32      119.02      6.83 o
   3   1  15       22.99        8.57      4.32 o
   5   1  15       69.85       20.34     12.27 o
   7   1  15       32.04        5.55     19.46 o
   9   1  15        0.66        4.34      5.99 o
  11   1  15       30.83       35.86      9.19 o
 -14   2  15      121.71      130.30     10.92 o
 -12   2  15        7.01       -0.92      5.65 o
 -10   2  15      100.59       90.21      8.29 o
  -8   2  15       25.55       19.99      6.56 o
  -6   2  15       23.27       12.45      7.08 o
  -4   2  15        3.85        7.12      5.73 o
  -2   2  15      202.14      200.31     10.60 o
   0   2  15      188.67      188.42     20.92 o
   2   2  15      107.12       90.24     12.55 o
   4   2  15        8.13       -0.55     10.32 o
   6   2  15      254.30      250.60     44.00 o
   8   2  15       79.84       87.10     12.18 o
  10   2  15      276.04      332.70     18.90 o
 -11   3  15      161.85      181.33     11.10 o
  -9   3  15       60.27       66.66      7.05 o
  -7   3  15      150.28      191.37      9.64 o
  -5   3  15      618.42      581.51     22.93 o
  -3   3  15       51.52       54.53      6.50 o
  -1   3  15      633.93      681.50     18.87 o
   1   3  15      681.18      653.97     25.87 o
   3   3  15      279.60      286.26     14.03 o
   5   3  15      423.78      476.06     19.88 o
   7   3  15      337.51      349.26     20.64 o
   9   3  15      486.87      547.74     26.75 o
  -8   4  15      292.93      348.29     13.40 o
  -6   4  15       68.75      104.92      7.41 o
  -4   4  15      754.26      816.80     21.38 o
  -2   4  15       51.11       69.57      7.73 o
   0   4  15      178.39      217.60     12.26 o
   2   4  15      200.90      277.59     18.07 o
   4   4  15       29.98       35.15      5.81 o
 -12   0  16        3.56       -0.90      8.86 o
 -10   0  16      123.64      106.89     12.22 o
  -8   0  16       92.10       86.71      9.34 o
  -6   0  16      414.74      442.56     40.11 o
  -4   0  16       85.52       95.34     15.31 o
  -2   0  16      989.28      929.12     59.91 o
   0   0  16      423.97      452.62     49.07 o
   8   0  16      268.13      302.53     21.22 o
 -11   1  16      402.75      409.54     16.50 o
  -9   1  16      159.25      156.21      9.66 o
  -7   1  16      445.60      417.68     23.59 o
  -5   1  16       61.98       48.83      6.83 o
  -3   1  16      324.84      357.90     12.74 o
  -1   1  16      561.90      588.14     16.99 o
   1   1  16      155.75      165.12      9.39 o
   3   1  16      123.53       38.50     23.57 o
   5   1  16       11.05        8.25      8.51 o
   7   1  16       18.48       16.96      4.75 o
 -10   2  16        2.87       -0.86      6.21 o
  -8   2  16       11.71       11.77      5.65 o
  -6   2  16       55.68       67.85      6.90 o
  -4   2  16       51.32       42.65      6.84 o
  -2   2  16       38.80       39.88      6.17 o
   0   2  16       87.80      108.06     10.13 o
   2   2  16      188.42      185.66     11.30 o
   4   2  16        9.57       17.79     16.73 o
   6   2  16       27.55       32.43     16.06 o
  -5   3  16        8.34        7.86      6.52 o
  -3   3  16       34.71       22.71      5.37 o
  -1   3  16      262.58      283.33     15.21 o
   1   3  16       26.16       35.80      7.53 o
   3   3  16      263.21      276.80     13.81 o
  -5   1  17       35.67       52.88      6.53 o
  -3   1  17      153.63      154.67     14.19 o
  -1   1  17       17.52       13.55      5.35 o
   1   1  17      103.21      117.06     10.21 o
 
